# Supplementary material for: Clinicians’ knowledge and understanding regarding multidisciplinary treatment implementation: a study in municipal public class III grade A hospitals in Southwest China
Source: BMC Med Educ. 2023 Dec 4;23:916. doi: 10.1186/s12909-023-04891-0 (PMC10696733; doi:10.1186/s12909-023-04891-0)
Supplement: Supplementary file 1 — Additional file 1. [file 12909_2023_4891_MOESM1_ESM.xlsx]

## Sheet: Sheet1
ID	1.gender	2.age	3.education	4.Professional title	5.duty	6.scale of MDT	7.process of MDT	8.Are you aware of the process of MDT？	9.Are you aware of the process of MDT？	10.How do you think of the effect of MDT on reducing repeated consultation？	11.How do you think of the effect of MDT on controlling medical expenses？	12.How do you think of the effect of MDT on improving medical efficiency？	13.How do you think of the effect of MDT on improving patients’ satisfaction ？	14.How do you think of the effect of MDT on improving doctors' diagnosis and treatment？	15.Have you attended the MDT?	16.The main reasons for participating in the MDT (Top three）：AUnclear diagnosis or difficulty in diagnosis and treatment in the department	16、B The diagnosis was clear, but the long-term treatment effect was poor	16.C The disease involved multi-organ and multi-system lesions requiring multi-department assistance.	16.D The perioperative period is associated with multiple diseases and requires risk assessment.	16、E Suspected acute infectious disease.	16、F Emergency patients with difficult and critical cases can not be diagnosed in time, affecting rescue.	16、G Patients who are prone to medical disputes or certain key patients .	17、The general duration of the MDT	18、Did you often followed up the prognosis of the patients after the MDT?	19、Are you satisfied with the MDT	20、Reasons for dissatisfaction with the MDT (multiple choices):A.The request for consultation was rushed and the consultant did not have enough time to prepare.	20、(B.Inadequate case preparation for consultation.)	20、(C.The doctor who presided over the consultation was not able to synthesize the expert opinions and put forward feasible administrative and treatment plans.)	20、(D.Many consultations have no practical meaning, and are merely a form of explanation to the patient or their family.)	21、E Many consultations have no practical meaning, and are merely a form of explanation to the patient or their family.	22.The main reasons for participating in the MDT (Top three）：AUnclear diagnosis or difficulty in diagnosis and treatment in the department	22、B The diagnosis was clear, but the long-term treatment effect was poor	22.C The disease involved multi-organ and multi-system lesions requiring multi-department assistance.	22.D The perioperative period is associated with multiple diseases and requires risk assessment.	22、E Suspected acute infectious disease.	22、F Emergency patients with difficult and critical cases can not be diagnosed in time, affecting rescue.	22、G Patients who are prone to medical disputes or certain key patients .	23、Are you satisfied with the MDT?	24、Reasons for dissatisfaction with the results of the MDT (multiple choices) A Clinicians cannot attend the consultation on time.	24、B Consultant is not qualified enough to provide guidance for the patient.	24、C The participating departments lacked collaborative spirit.	24、D For some patients who have disputes or hidden dangers of arrears. The Consultation department is not willing to take the risk.	25、How do you think of the implementation of MDT?	26、Suggestions on MDT： A Control the request for consultation and give the consultation department Sufficient time to prepare.	26、B Improve the professional ability of consultation and strict the qualifications of consultation.	26、C Strengthen preparation before consultation.	26、D Formulate measures to ensure timely consultation rate.	26、E Develop a consultation tracking system, supervise the implementation of diagnosis and treatment measures after consultation, track patient outcomes.
1	2	30	3	2	4	2	2	2	1	1	2	1	1	1	2															1	1	0	1	0	0	0	1	2	1	1	1	0	3	1	1	1	1	1
2	2	30	3	1	4	1	1	1	2	2	3	1	1	2	2															1	1	1	0	0	0	0	1	3	1	1	0	0	3	0	1	0	1	0
3	2	41	3	2	4	1	1	1	1	1	1	1	1	1	1	1	0	1	0	0	1	0	3	1	1					1	1	0	0	0	1	0	1	1					1	0	0	1	0	1
4	2	36	2	2	4	2	2	2	2	2	2	2	2	1	1	1	1	1	0	0	0	0	2	2	2	1	1	1	1	1	1	1	1	0	0	0	0	2	1	1	1	1	2	1	1	1	1	1
5	2	56	2	3	3	1	1	1	1	1	2	2	2	1	1	1	0	1	1	0	0	0	2	2	2	1	1	1	0	1	1	0	1	0	0	0	1	2	0	1	1	1	2	1	1	1	0	0
6	2	25	3	1	4	2	2	2	2	1	3	1	1	1	1	1	0	1	0	0	1	0	2	2	2	1	0	1	0	1	1	0	1	0	0	1	0	2	1	1	1	0	2	0	1	0	1	1
7	2	40	2	2	4	1	1	1	1	1	1	1	1	1	1	1	0	0	1	1	0	0	1	1	1					1	0	0	1	1	1	0	0	1					1	1	1	1	1	0
8	2	50	2	3	1	1	2	2	2	2	3	2	2	1	1	0	0	1	0	0	1	1	2	3	2	1	1	1	1	2													2	1	1	1	1	1
9	2	30	3	2	4	1	1	1	1	1	2	2	1	1	1	1	0	1	0	0	0	1	2	2	1					1	1	0	1	0	0	0	1	1					1	0	1	0	0	1
10	2	30	3	1	4	1	2	2	2	1	3	1	1	1	2															1	1	1	0	0	0	0	1	3	1	1	0	1	3	0	1	0	1	0
11	1	32	2	1	4	1	2	2	2	1	1	1	1	1	1	1	0	1	1	0	0	0	2	1	2	0	1	0	0	2													1	0	0	1	1	1
12	2	35	3	2	4	1	1	1	2	2	2	2	2	2	1	1	0	1	0	0	0	1	1	2	2	0	1	1	1	1	1	1	1	0	0	0	0	2	1	1	1	0	2	0	1	0	1	1
13	2	30	3	2	4	1	2	2	2	1	2	2	1	1	1	1	0	0	1	0	0	1	1	3	2	0	1	0	0	2													2	0	1	0	0	1
14	1	44	3	3	1	1	2	2	2	3	3	3	1	2	1	0	1	1	0	0	0	1	2	1	3	0	0	0	1	2													2	0	1	0	0	0
15	2	37	3	2	4	1	1	1	1	2	2	1	2	1	1	1	1	1	0	0	0	0	2	2	2	1	1	1	1	1	1	1	1	0	0	0	0	2	1	1	1	1	2	1	1	1	1	1
16	2	43	4	3	1	1	1	1	1	1	1	1	2	1	1	1	1	1	0	0	0	0	1	1	2	1	1	0	0	1	1	0	0	0	0	1	1	2	1	1	1	1	2	1	1	1	0	1
17	2	30	3	2	4	1	2	2	2	2	2	2	2	1	1	1	1	1	0	0	0	0	2	2	2	0	1	0	1	1	1	1	1	0	0	0	0	2	1	1	1	1	2	1	1	1	1	1
18	2	30	3	1	4	1	2	2	2	2	3	2	2	1	1	0	1	1	0	0	1	0	2	1	2	0	1	1	1	1	0	1	1	0	0	1	0	2	1	0	1	1	2	1	1	1	1	1
19	1	28	3	1	4	1	1	1	1	2	2	1	1	1	1	1	0	1	1	0	0	0	1	2	1					1	1	0	0	1	0	1	0	1					1	0	1	0	1	1
20	1	30	3	1	4	1	3	3	3	1	1	1	1	1	2															2													1	1	1	1	1	1
21	2	30	3	1	4	1	1	1	1	2	2	1	1	1	1	1	0	1	0	0	1	0	2	2	2	0	1	0	1	1	1	0	1	0	0	1	0	2	1	0	1	1	2	1	1	1	0	1
22	2	33	4	2	4	2	1	1	1	1	1	1	1	1	1	1	0	0	1	0	0	1	2	2	1					2													1	1	1	0	0	0
23	1	30	3	1	4	1	1	1	1	1	1	1	1	1	1	0	0	1	1	0	0	1	2	1	1					1	0	0	1	1	0	0	1	1					1	1	1	0	0	1
24	1	32	3	2	4	1	1	1	1	2	3	3	2	2	1	1	1	0	0	0	0	1	2	2	2	0	1	0	0	1	0	0	1	1	0	0	1	2	0	0	1	1	2	0	0	0	1	1
25	1	31	3	1	4	2	2	2	2	2	2	2	2	1	1	1	0	1	1	0	0	0	1	2	2	1	1	1	1	1	1	0	1	1	0	0	0	2	1	1	1	0	2	1	1	1	1	1
26	2	26	2	1	4	2	1	1	1	1	2	2	1	1	1	1	1	0	0	0	1	0	2	1	2	0	1	1	0	1	1	1	0	0	0	1	0	2	0	1	1	0	2	0	1	1	0	1
27	1	30	4	3	1	1	1	1	1	1	2	2	2	1	1	0	0	1	0	0	1	1	2	2	2	1	0	0	0	1	0	0	1	0	0	1	1	2	0	0	0	1	1	0	0	1	0	1
28	2	29	3	2	4	1	1	1	1	1	1	1	1	1	2															1	1	0	1	1	0	0	0	1					1	0	0	0	1	1
29	1	32	4	2	4	1	3	3	3	1	2	1	2	2	1	1	1	0	0	0	0	1	2	1	2	0	0	0	1	1	1	1	0	0	0	0	1	2	0	1	0	1	2	0	1	0	0	1
30	1	34	3	2	4	1	1	1	2	1	2	1	1	1	1	1	0	1	0	0	0	1	1	1	2	1	1	0	1	1	1	0	1	0	0	0	1	2	1	1	1	1	2	0	1	1	0	1
31	2	30	3	2	4	2	3	3	1	1	2	2	1	1	2															2													2	1	0	1	0	1
32	2	50	2	3	4	1	1	1	1	2	2	1	1	1	1	0	0	1	0	0	1	1	3	1	1					1	0	0	1	0	0	1	1	1					1	1	1	0	0	1
33	2	39	3	3	4	1	1	1	1	1	2	1	1	1	1	1	0	0	0	0	1	1	2	2	2	1	1	0	1	1	1	0	0	0	0	1	1	2	0	0	1	0	1	1	0	1	0	1
34	2	30	3	2	3	1	1	1	1	2	2	1	1	1	1	1	0	0	0	0	1	1	2	2	2	0	1	1	0	1	1	0	0	0	0	1	1	2	1	1	1	1	2	1	1	1	1	1
35	2	32	3	2	4	2	2	2	1	2	2	2	2	1	2															2													2	1	0	1	0	1
36	2	32	3	2	3	1	1	1	2	2	2	2	1	1	2															2													2	1	1	0	0	0
37	2	30	3	2	4	1	1	1	1	1	1	1	1	1	1	0	1	1	1	0	0	0	1	1	1					1	0	1	1	1	0	0	0	1					1	1	1	1	1	1
38	1	43	3	2	4	3	3	3	3	3	2	2	2	2	1	1	0	1	0	0	0	1	1	3	2	0	0	0	1	1	1	0	0	1	0	0	1	2	0	0	0	1	2	1	0	1	0	1
39	2	30	3	2	4	2	1	1	3	2	3	3	3	2	1	0	0	1	0	0	1	1	2	1	2	0	1	1	1	1	0	0	1	0	0	1	1	2	1	0	1	1	2	1	1	1	1	1
40	1	36	3	2	4	1	1	1	1	1	1	1	1	1	1	1	1	1	0	0	0	0	1	1	1					1	1	1	1	0	0	0	0	1					1	1	1	1	1	1
41	2	29	3	2	4	2	3	3	1	1	1	1	1	1	2															2													2	0	1	0	1	0
42	2	32	4	2	4	1	1	1	1	1	1	1	1	1	1	1	1	1	0	0	0	0	3	1	2	0	1	1	1	1	1	1	1	0	0	0	0	2	1	1	1	0	2	1	1	1	1	1
43	1	29	3	1	4	1	1	1	1	1	1	1	1	1	1	1	1	0	0	0	1	0	2	2	1					1	1	0	1	0	1	0	0	1					1	1	0	0	1	1
44	2	40	2	2	4	2	2	2	1	1	1	1	1	1	1	0	0	1	1	0	0	1	2	2	1					2													2	1	0	0	0	0
45	2	30	3	2	4	2	2	2	1	1	1	1	1	1	1	1	1	1	0	0	0	0	2	2	2	1	1	0	0	1	1	1	1	0	0	0	0	2	1	1	1	0	1	1	1	1	0	0
46	2	30	4	2	4	1	1	1	1	1	1	1	1	1	1	1	1	1	0	0	0	0	2	2	1					1	1	1	1	0	0	0	0	1					1	1	0	0	0	0
47	1	37	3	2	4	1	1	1	2	2	2	2	1	1	1	1	0	1	1	0	0	0	1	2	1					1	1	0	1	1	0	0	0	1					1	0	1	0	0	1
48	1	26	3	1	4	2	1	1	1	1	1	1	1	1	1	1	0	0	1	0	1	0	2	2	1					2													1	0	0	0	0	1
49	2	36	3	2	4	2	2	2	2	2	3	2	2	1	1	0	0	1	1	0	0	1	2	2	2	1	1	0	1	1	1	1	0	0	0	0	1	2	1	0	1	1	2	1	1	1	1	1
50	2	29	3	2	4	1	1	1	1	1	1	1	1	1	1	1	1	1	0	0	0	0	2	2	1					1	1	1	1	0	0	0	0	1					1	1	1	1	0	0
51	1	32	3	1	4	2	2	2	1	2	3	2	1	1	2															1	0	0	1	1	0	0	1	2	0	1	1	0	2	0	1	0	0	0
52	1	36	2	2	4	1	1	1	1	1	1	1	1	1	1	1	0	1	0	0	1	0	2	1	2	0	0	0	0	2													2	1	1	1	1	1
53	1	35	2	2	4	1	1	1	1	1	1	1	1	1	1	1	1	1	0	0	0	0	2	1	1					1	1	0	1	0	0	1	0	1					1	0	1	0	0	1
54	1	30	3	1	4	1	1	1	1	1	1	1	1	1	1	1	1	1	0	0	0	0	2	1	1					1	1	1	1	0	0	0	0	1					1	1	1	1	1	1
55	1	33	3	2	4	2	2	2	1	1	1	1	1	1	1	1	1	1	0	0	0	0	2	2	2	0	1	0	0	2													1	1	0	0	0	0
56	2	30	3	2	4	1	1	1	1	1	2	2	2	1	1	1	1	1	0	0	0	0	2	1	2	0	1	0	0	1	1	1	1	0	0	0	0	2	1	1	0	0	1	1	1	0	0	0
57	2	34	3	2	4	2	2	2	1	1	1	1	1	1	1	1	1	1	0	0	0	0	2	1	1					1	1	0	1	0	0	0	1	1					1	0	1	0	0	0
58	2	33	4	2	4	1	1	1	1	1	1	1	1	1	1	0	0	0	0	1	1	1	1	2	2	1	0	0	0	1	1	1	1	0	0	0	0	1					2	1	0	0	0	0
59	1	28	3	1	4	3	3	3	1	1	1	1	1	1	1	1	0	1	0	0	0	1	2	2	1					1	1	0	1	0	0	0	1	1					1	1	1	1	0	0
60	2	37	3	2	4	1	1	1	1	1	1	1	1	1	1	1	1	1	0	0	0	0	2	1	1					1	1	1	1	0	0	0	0	1					1	1	0	1	0	0
61	1	32	2	1	4	3	3	3	1	1	2	1	1	1	1	1	0	1	1	0	0	0	2	2	2	1	1	0	1	1	1	1	0	1	0	0	0	2	1	0	1	1	2	1	0	1	0	1
62	1	38	4	2	4	1	1	1	2	2	2	2	2	2	2															1	1	1	1	0	0	0	0	2	1	0	1	0	2	1	0	0	0	1
63	2	36	3	2	4	1	1	1	1	1	1	1	1	1	1	1	1	1	0	0	0	0	2	1	1					1	1	1	1	0	0	0	0	1					1	0	0	0	0	1
64	2	32	3	2	4	2	2	2	2	1	2	2	2	1	1	1	1	1	0	0	0	0	3	2	2	1	1	0	0	1	1	1	1	0	0	0	0	2	0	0	1	1	1	1	0	1	0	1
65	1	29	4	2	4	1	1	1	1	1	1	1	1	1	1	0	0	1	1	0	0	1	2	1	1					1	0	0	1	1	0	0	1	1					1	0	0	0	1	0
66	2	30	3	2	4	1	1	1	1	1	1	1	1	1	1	1	1	1	0	0	0	0	2	3	2	0	0	1	1	2													2	0	1	0	0	1
67	2	31	3	2	4	2	1	1	1	2	2	2	2	1	1	1	0	1	1	0	0	0	2	1	1					1	1	0	1	1	0	0	0	1					1	1	0	1	0	1
68	2	33	3	2	4	1	1	1	1	2	2	2	2	1	1	1	1	1	0	0	0	0	3	1	2	0	1	0	1	1	0	1	0	0	0	1	1	2	1	1	1	1	2	1	0	0	0	0
69	2	27	3	1	4	2	2	2	1	1	1	1	1	1	1	0	1	1	0	0	1	0	2	1	1					2													1	1	0	1	0	0
70	2	29	3	2	4	2	2	2	2	2	2	2	2	1	2															2													2	1	0	0	0	0
71	2	33	4	2	4	2	2	2	1	1	1	1	1	1	2															2													2	1	1	1	1	1
72	1	30	3	1	4	1	2	2	1	2	2	1	2	1	1	1	1	1	0	0	0	0	2	1	2	0	1	0	0	1	1	1	1	0	0	0	0	2	1	0	1	0	2	1	1	1	0	0
73	1	29	2	1	4	2	2	2	1	1	1	1	1	1	1	1	1	1	0	0	0	0	2	1	1					2													1	1	1	1	0	0
74	2	40	3	2	4	1	1	1	1	1	1	1	1	1	1	1	1	1	0	0	0	0	3	1	1					1	1	1	1	0	0	0	0	1					1	1	1	1	0	0
75	2	30	3	1	4	2	1	1	1	1	2	1	1	1	2															1	1	0	1	0	0	0	1	2	0	0	1	0	1	0	1	0	0	1
76	2	29	3	2	4	2	2	2	1	1	1	1	1	1	1	1	1	1	0	0	0	0	2	2	2	1	1	1	1	1	1	1	1	0	0	0	0	1					1	1	1	1	1	1
77	2	30	3	2	4	1	1	1	2	2	2	2	2	1	1	1	1	1	0	0	0	0	1	2	2	1	1	1	0	1	1	1	1	0	0	0	0	2	1	1	1	0	2	1	1	1	1	1
78	2	30	3	2	4	1	1	1	1	2	2	2	1	1	1	1	0	1	0	0	0	1	2	2	1					1	1	0	1	0	0	0	1	2	1	0	1	1	2	0	0	1	1	1
79	1	31	4	2	4	1	1	1	2	1	2	2	1	1	1	1	0	1	0	0	1	0	2	1	2	0	0	1	1	1	1	0	0	1	0	1	0	2	0	1	0	0	1	1	0	0	1	0
80	1	51	4	3	1	1	1	1	1	1	1	1	1	1	1	1	0	1	0	0	0	1	2	1	2	1	1	0	0	1	1	1	1	0	0	0	0	2	0	1	1	1	3	1	1	1	1	1
81	1	54	4	3	1	2	2	2	1	1	2	1	1	1	1	1	0	0	1	0	0	1	2	2	1					1	1	0	1	0	0	0	1	2	0	1	1	0	3	1	1	1	1	1
82	1	40	4	3	4	2	2	2	1	1	2	1	1	1	1	1	0	1	1	0	0	0	2	1	2	1	0	0	0	1	1	0	1	1	0	0	0	2	1	0	1	0	2	1	0	1	0	0
83	1	32	3	2	4	1	1	1	1	1	2	1	1	1	1	1	1	1	0	0	0	0	2	1	1					1	1	1	0	0	0	1	0	1					1	1	1	1	1	1
84	2	42	3	3	1	1	1	1	1	1	2	1	1	1	1	1	0	1	0	0	0	1	2	1	2	0	0	0	1	1	1	0	1	0	0	0	1	2	1	1	0	0	1	0	1	0	0	1
85	1	36	3	2	4	1	1	1	1	1	1	1	1	1	1	1	1	1	0	0	0	0	2	2	1					1	1	1	1	0	0	0	0	1					1	0	1	0	0	0
86	1	29	3	2	4	1	1	1	2	2	2	2	2	2	1	1	1	0	1	0	0	0	1	2	2	0	0	1	1	1	0	0	0	1	0	1	1	2	0	1	1	0	2	0	0	1	1	1
87	2	46	3	3	1	1	1	1	1	1	1	1	1	1	1	1	0	1	0	0	1	0	2	2	1					1	1	0	1	0	0	1	0	1					1	1	1	1	1	1
88	2	50	3	3	3	1	1	1	1	1	3	1	2	1	1	0	0	1	1	0	0	1	2	2	1					1	1	0	1	0	0	0	1	1					1	1	1	1	1	1
89	1	42	3	3	1	1	1	1	1	1	2	1	1	1	1	1	0	1	0	0	0	1	1	2	2	0	0	0	1	1	0	0	1	1	0	1	0	2	0	0	1	1	2	0	0	1	1	1
90	1	44	3	3	1	1	1	1	1	1	1	1	1	1	1	1	1	1	0	0	0	0	2	2	1					1	1	1	1	0	0	0	0	1					1	1	0	1	0	0
91	1	30	3	1	4	2	2	2	2	2	2	2	2	1	2															1	1	0	1	1	0	0	0	1					1	0	1	0	0	1
92	2	54	2	3	3	1	1	1	1	1	2	1	1	1	1	1	0	1	0	0	0	1	2	2	1					1	1	0	1	0	0	0	1	1					1	1	1	0	0	1
93	1	36	2	2	4	1	1	1	1	1	1	1	1	1	1	1	1	0	0	0	0	1	2	1	1					1	1	1	0	0	0	0	1	1					1	1	1	1	1	1
94	1	30	3	2	4	3	3	3	1	1	1	1	1	1	1	1	0	1	1	0	0	0	2	2	2	0	1	0	1	1	0	1	1	1	0	0	0	1					2	1	1	0	1	0
95	1	29	3	1	4	3	3	3	1	1	1	1	1	1	2															1	1	1	1	0	0	0	0	1					1	1	1	1	1	0
96	1	31	4	1	4	1	1	1	1	1	1	1	1	1	1	1	0	1	1	0	0	0	1	2	2	0	1	0	0	2													2	0	0	0	0	1
97	1	41	3	3	1	1	1	1	1	1	2	2	1	1	1	1	0	1	1	0	0	0	1	1	2	1	0	0	1	1	1	0	1	1	0	0	0	2	1	1	1	1	2	1	1	1	1	1
98	1	31	3	1	4	2	2	2	1	1	2	1	1	1	1	1	0	1	0	0	0	1	1	2	1					1	1	0	1	0	0	0	1	1					1	1	0	0	0	0
99	2	40	3	3	1	1	1	1	1	1	1	1	1	1	1	1	0	1	0	0	1	0	1	1	2	0	0	0	1	1	1	0	1	0	0	0	1	2	0	1	0	0	2	0	1	0	0	1
100	2	58	1	3	1	2	2	2	2	2	2	2	1	1	1	1	0	1	0	0	0	1	2	1	2	0	0	0	1	1	1	0	1	0	0	0	1	1					1	0	1	0	0	1
101	2	32	2	2	4	2	2	2	1	2	3	1	1	1	1	1	0	1	0	0	1	0	2	1	2	1	1	1	1	1	1	0	1	0	0	1	0	2	1	1	1	1	2	1	1	1	1	1
102	1	34	3	2	4	2	2	2	1	1	1	1	1	1	1	0	0	1	1	0	0	1	2	1	1					1	0	0	1	0	0	1	1	1					1	1	1	0	0	1
103	1	37	3	2	1	1	1	1	1	2	1	1	1	1	1	1	1	0	0	0	0	1	2	2	2	0	0	1	0	1	1	1	0	0	0	0	1	2	0	1	0	0	2	0	1	0	0	1
104	2	40	2	3	3	1	1	1	1	1	1	1	1	1	1	1	1	1	0	0	0	0	2	2	1					1	0	1	1	0	0	0	1	1					1	1	0	0	0	1
105	2	42	3	3	1	1	1	1	1	1	1	1	1	1	1	1	1	1	0	0	0	0	3	2	1					1	1	0	1	0	0	0	1	1					1	1	1	0	0	1
106	2	34	3	2	4	2	2	2	1	1	2	1	1	1	1	1	0	1	0	0	1	0	2	1	2	0	1	0	1	1	1	0	1	0	0	1	0	2	1	1	0	0	2	1	1	0	0	1
107	1	54	4	3	1	1	1	1	1	1	2	1	1	1	1	1	0	1	0	0	0	1	2	1	1					1	0	0	1	1	0	0	1	1					1	1	0	0	0	0
108	2	34	3	2	4	1	1	1	1	1	1	1	1	1	1	0	1	1	1	0	0	0	2	2	1					2													1	1	1	1	1	1
109	1	27	3	1	4	2	2	2	2	2	2	2	1	1	2															2													2	1	0	1	0	0
110	1	40	4	3	3	1	1	1	1	1	1	1	1	1	1	1	0	1	0	0	1	0	2	1	1					1	1	0	1	0	0	1	0	1					1	1	1	1	1	1
111	1	35	3	2	4	1	1	1	1	1	1	1	1	1	2															1	1	1	1	0	0	0	0	1					1	1	1	1	1	1
112	1	30	3	1	4	1	1	1	1	1	2	1	1	1	1	1	1	0	0	0	1	0	2	2	1					2													2	1	1	0	0	0
113	2	54	2	3	1	1	1	1	1	1	1	1	1	1	1	1	1	0	0	0	0	1	2	2	2	1	0	0	1	1	1	1	0	0	0	0	1	1					1	1	1	1	1	1
114	2	34	3	2	3	1	1	1	1	1	1	1	1	1	1	0	1	1	0	0	0	1	2	2	1					1	1	0	1	0	0	0	1	1					1	1	1	0	0	0
115	1	40	4	2	4	1	1	1	1	2	3	2	2	1	1	1	1	1	0	0	0	0	2	2	2	0	0	0	1	1	1	0	1	0	0	0	1	2	0	1	1	0	2	0	1	1	0	1
116	1	31	3	1	4	1	1	1	1	2	3	2	2	1	2															1	1	1	1	0	0	0	0	2	1	1	1	1	2	0	1	1	1	1
117	2	27	3	1	4	2	2	2	1	1	2	2	2	1	2															2													2	1	1	1	1	1
118	2	33	3	2	4	1	1	1	1	1	1	1	1	1	2															1	1	0	1	0	0	0	1	1					1	0	1	0	0	0
119	2	31	3	1	4	1	1	1	1	1	1	1	1	1	1	1	0	1	0	0	0	1	2	1	1					1	1	0	1	0	0	0	1	1					1	0	1	1	1	1
120	1	33	3	2	4	2	2	2	1	1	1	1	2	1	1	1	1	1	0	0	0	0	2	1	2	0	0	0	1	1	1	1	1	0	0	0	0	2	1	1	1	1	2	1	1	1	1	1
121	1	48	2	3	1	1	1	1	1	1	1	1	1	1	1	0	0	1	0	0	1	1	2	1	1					1	1	0	1	0	0	1	0	1					1	0	0	0	0	0
122	1	39	4	3	1	1	1	1	1	1	1	1	1	1	1	0	1	1	1	0	0	0	2	1	1					1	0	0	0	1	0	1	1	1					1	1	1	1	1	1
123	1	32	4	2	4	2	2	2	1	2	2	1	1	1	1	1	1	1	0	0	0	0	2	2	1					1	0	0	1	1	0	1	0	1					1	1	1	1	0	0
124	2	36	2	2	4	1	1	1	2	1	2	2	1	1	1	1	1	1	0	0	0	0	3	3	2	1	0	0	1	1	1	1	1	0	0	0	0	2	1	1	0	0	2	1	1	0	1	1
125	2	29	3	1	4	1	2	2	1	1	1	1	1	1	1	0	1	1	0	0	0	1	2	2	1					1	0	1	1	0	0	0	1	1					1	1	0	1	0	1
126	1	33	3	2	4	2	1	1	2	2	3	2	2	1	1	0	1	1	0	0	0	1	2	2	1					1	0	1	1	0	0	0	1	2	1	0	0	0	2	1	0	0	0	0
127	2	29	3	1	4	2	2	2	1	1	1	1	1	1	2															2													2	1	1	1	1	1
128	2	34	2	2	4	1	1	1	1	1	1	1	1	1	1	1	0	1	0	0	1	0	2	1	1					1	1	0	1	0	0	1	0	1					1	1	1	1	1	1
129	1	39	3	3	1	1	1	1	1	1	1	1	1	1	1	1	0	0	0	0	1	1	2	1	1					1	1	0	0	0	0	1	1	1					1	1	1	1	0	0
130	2	28	3	1	4	2	1	1	2	1	1	1	1	1	1	1	1	1	0	0	0	0	2	1	1					1	1	1	1	0	0	0	0	1					1	0	1	0	0	0
131	1	34	3	2	4	2	1	1	1	1	1	1	1	1	1	1	0	1	0	0	0	1	2	1	1					1	1	0	1	0	0	0	1	1					1	0	0	1	0	0
132	2	29	3	1	4	1	1	1	1	1	1	1	1	1	1	1	1	1	0	0	0	0	2	1	1					1	1	1	1	0	0	0	0	1					1	1	1	1	1	1
133	2	32	3	1	4	2	1	1	2	3	2	1	1	1	1	0	0	1	0	0	1	1	1	2	2	1	0	0	1	1	0	0	1	0	0	1	1	2	0	1	1	1	2	0	1	0	0	0
134	2	43	3	3	4	1	1	1	1	1	1	1	1	1	1	1	1	1	0	0	0	0	2	1	1					2													1	1	1	0	1	0
135	1	29	3	2	4	1	1	1	1	1	1	1	1	1	2															1	1	0	1	0	0	1	0	1					1	0	0	1	0	1
136	1	27	3	1	4	1	1	1	1	1	1	1	1	1	2															2													1	1	1	1	1	1
137	2	32	3	2	4	1	1	1	1	1	1	1	1	1	1	1	0	1	0	0	0	1	1	1	1					1	0	1	1	0	0	0	1	1					1	0	1	0	1	1
138	2	35	3	2	4	1	1	1	2	2	2	2	2	1	1	1	0	1	0	0	0	1	2	2	2	0	0	0	1	1	1	0	1	0	0	0	1	2	1	0	1	1	2	0	0	0	0	1
139	1	34	2	2	3	1	1	1	1	3	2	2	2	1	1	1	0	1	0	0	0	1	2	3	1					1	0	0	1	1	0	0	1	1					1	0	1	0	0	0
140	1	36	2	1	4	1	1	1	1	1	1	1	1	1	1	1	0	1	0	0	1	0	2	1	1					2													1	1	1	0	0	0
141	1	38	3	3	1	1	1	1	1	2	1	1	1	1	1	1	0	1	0	0	0	1	2	2	2	1	1	0	0	1	1	0	1	0	0	0	1	2	1	1	0	1	2	1	1	1	1	1
142	1	29	4	1	4	1	1	1	2	1	3	2	1	1	1	0	1	1	0	0	0	1	2	1	2	0	0	0	1	1	0	1	1	1	0	0	0	1					2	1	1	0	0	1
143	1	50	2	3	1	1	1	1	1	1	1	1	1	1	1	1	1	1	0	0	0	0	2	1	1					1	1	0	1	1	0	0	0	1					1	0	1	0	1	1
144	1	29	3	1	4	1	1	1	1	1	1	1	1	1	1	0	0	1	1	0	1	0	1	1	1					1	0	0	1	1	0	1	0	1					1	1	1	1	1	1
145	1	35	3	2	4	1	1	1	1	1	1	1	1	1	1	1	1	1	0	0	0	0	3	1	1					1	1	1	1	0	0	0	0	1					1	1	1	1	1	1
146	2	33	4	2	4	1	1	1	1	1	1	1	1	1	2															2													2	1	1	1	0	1
147	2	35	3	2	4	2	2	2	2	2	2	2	2	2	2															2													2	1	1	0	0	0
148	2	57	1	3	4	1	1	1	1	1	1	1	1	1	2															2													2	1	1	1	1	1
149	2	46	4	3	1	1	1	1	1	1	1	1	1	1	1	1	0	1	1	0	0	0	2	1	2	1	1	1	0	1	0	0	1	1	0	0	1	2	1	0	1	0	2	1	1	1	1	1
150	2	32	4	1	4	2	1	1	1	2	2	2	1	1	2															2													2	1	1	1	1	1
151	2	30	4	2	4	1	1	1	1	2	2	2	2	1	2															1	1	0	1	0	0	0	1	2	0	0	1	1	1	0	1	0	0	1
152	2	42	3	3	1	1	1	1	1	1	2	1	1	1	1	1	1	1	0	0	0	0	2	2	2	1	1	0	0	2													2	1	1	1	1	1
153	2	32	3	2	4	1	2	2	1	1	1	1	1	1	1	1	1	1	0	0	0	0	2	1	2	0	0	0	0	1	1	1	0	0	0	0	1	2	0	0	0	1	2	0	1	1	0	1
154	2	42	3	3	4	2	2	2	2	3	3	2	3	2	1	1	1	1	0	0	0	0	2	2	2	0	0	1	0	2													3	1	0	0	0	0
155	2	45	2	3	4	1	1	1	1	1	1	1	1	1	1	1	0	1	0	0	1	0	2	2	1					2													1	1	0	0	1	1
156	2	60	2	3	4	2	3	3	1	1	1	1	1	1	1	1	0	0	1	0	0	1	2	2	2	1	1	0	0	2													2	1	1	1	1	1
157	2	29	3	1	4	1	1	1	2	2	2	2	1	2	1	1	0	1	0	0	0	1	1	1	2	0	1	0	1	1	1	0	1	0	0	0	1	2	0	1	1	0	2	0	1	1	0	1
158	2	40	2	2	2	2	1	1	1	1	1	1	1	1	1	1	0	1	0	0	0	1	2	3	1					2													2	1	1	1	1	1
159	2	35	3	2	4	2	2	2	1	2	2	2	2	1	1	1	1	0	0	0	0	1	2	3	1					2													1	1	0	1	0	0
160	2	32	3	2	4	2	2	2	1	3	1	1	1	1	1	1	1	1	0	0	0	0	2	1	2	1	1	1	0	1	1	1	1	0	0	0	0	2	1	1	1	1	1	1	1	0	0	0
161	1	27	3	1	4	2	2	2	1	1	1	1	1	1	1	1	0	1	0	0	1	0	2	1	1					2													1	0	0	1	1	0
162	2	40	3	2	4	1	1	1	1	1	1	1	1	1	1	1	1	1	0	0	0	0	2	2	1					2													1	1	1	1	0	1
163	1	33	3	2	4	1	1	1	1	1	2	1	1	1	1	1	1	0	0	0	0	1	2	2	2	0	1	0	1	1	1	1	0	0	0	0	1	2	1	0	1	0	2	0	1	0	0	1
164	2	38	3	2	4	1	1	1	1	2	2	1	1	1	1	1	0	1	0	0	0	1	2	2	1					1	1	0	1	0	0	0	1	1					2	1	1	1	1	1
165	2	52	3	3	3	1	1	1	1	1	3	2	1	1	1	1	0	0	1	0	0	1	2	1	2	1	0	0	1	1	1	0	1	0	0	0	1	2	1	0	1	1	2	1	0	1	0	1
166	1	35	2	2	4	3	3	3	1	1	1	1	1	1	2															2													1	1	1	1	1	1
167	2	49	3	3	3	1	2	2	1	2	2	3	3	1	1	0	0	1	0	0	1	1	2	1	2	0	1	0	1	1	1	0	0	0	0	1	1	2	0	1	1	0	2	0	0	1	0	1
168	1	38	4	3	1	2	1	1	1	2	2	3	1	1	1	1	1	1	0	0	0	0	3	2	2	0	0	0	1	1	1	0	0	1	0	0	1	2	0	0	0	1	1	0	0	0	0	0
169	1	58	2	3	1	1	1	1	1	1	2	1	1	1	1	1	0	1	0	0	0	1	2	2	2	1	1	0	1	1	1	0	1	0	0	0	1	2	0	1	1	1	2	1	1	1	1	1
170	1	46	3	3	3	1	1	1	1	1	3	1	1	1	1	1	0	1	0	0	0	1	2	2	2	1	1	0	1	1	1	0	1	0	0	1	0	2	1	1	1	0	2	1	1	1	0	1
171	2	57	2	3	1	1	1	1	1	2	2	1	1	1	1	1	0	1	0	0	0	1	2	2	2	1	1	0	1	1	1	0	1	0	0	0	1	2	1	1	1	1	2	1	1	1	1	1
172	2	31	3	2	4	1	1	1	1	1	1	2	1	1	1	1	0	1	0	0	0	1	1	2	2	1	1	0	1	1	1	1	0	0	0	0	1	2	1	0	0	1	2	1	1	1	1	1
173	2	30	3	2	4	2	1	1	1	1	1	1	1	1	1	1	1	1	0	0	0	0	1	1	1					1	1	1	1	0	0	0	0	1					1	1	1	1	1	1
174	2	41	3	3	4	2	2	2	1	2	3	1	1	1	1	1	0	1	0	0	0	1	2	2	2	1	1	0	1	1	1	0	1	0	0	0	1	2	1	1	1	0	3	1	1	1	1	1
175	1	33	2	2	4	1	1	1	1	1	1	1	1	1	2															1	1	1	1	0	0	0	0	2	1	1	0	0	2	1	1	1	0	0
176	2	34	3	1	4	2	1	1	1	1	1	1	1	1	2															2													1	1	1	1	1	1
177	2	46	2	3	4	1	1	1	1	1	2	1	1	1	1	1	1	1	0	0	0	0	2	1	2	0	1	1	0	1	1	1	1	0	0	0	0	2	0	1	1	1	2	0	0	0	0	1
178	1	32	3	2	4	1	1	1	1	3	3	2	1	1	1	0	0	1	1	0	0	1	2	2	2	0	0	0	1	1	0	0	1	0	0	1	1	2	1	0	1	1	2	1	0	1	0	0
179	1	50	2	3	3	1	1	1	1	1	1	1	1	1	1	1	1	1	0	0	0	0	2	1	1					1	1	1	1	0	0	0	0	1					1	1	1	1	0	1
180	2	34	3	2	3	1	1	1	1	1	2	2	1	1	1	1	1	0	0	0	0	1	2	2	2	1	1	0	0	1	1	1	0	0	0	0	1	2	0	0	0	1	2	1	0	1	0	0
181	2	33	3	2	4	1	1	1	1	1	2	1	1	1	1	1	0	1	0	0	1	0	2	1	1					2													2	0	0	1	1	1
182	2	37	3	2	3	1	1	1	1	1	2	1	1	1	1	1	1	1	0	0	0	0	2	1	1					1	1	1	1	0	0	0	0	1					1	1	1	1	0	1
183	2	32	3	2	4	1	1	1	1	2	2	2	1	1	1	1	0	1	0	0	0	1	2	2	2	1	0	0	1	2													2	1	1	1	0	1
184	2	34	4	2	4	2	1	1	1	1	1	2	1	1	2															1	1	1	1	0	0	0	0	2	1	0	1	0	2	1	1	1	0	0
185	2	43	4	3	1	2	1	1	2	1	2	1	1	1	2															2													2	1	1	1	1	1
186	2	28	2	1	4	1	1	1	1	1	1	1	1	1	2															2													1	1	1	0	0	1
187	2	35	2	2	4	1	1	1	1	1	1	1	1	1	1	1	0	1	0	0	1	0	2	2	2	0	1	0	1	1	1	1	0	0	0	1	0	2	0	0	1	1	1	0	0	0	0	1
188	1	30	3	2	4	2	3	3	3	2	3	2	2	1	1	1	0	1	0	0	1	0	2	2	2	0	0	0	0	1	1	0	1	0	0	1	0	1					2	0	0	0	1	0
189	1	53	2	3	1	1	1	1	3	1	3	1	1	1	1	1	0	1	1	0	0	0	3	1	2	1	1	1	0	1	1	1	1	0	0	0	0	1					1	1	1	1	1	1
190	2	32	3	2	4	2	1	1	1	1	1	1	1	1	1	1	1	1	0	0	0	0	2	1	1					1	1	1	1	0	0	0	0	1					1	1	1	0	0	1
191	2	28	3	1	4	2	3	3	2	1	1	1	1	1	1	1	1	1	0	0	0	0	2	2	1					1	1	0	0	0	0	1	1	1					1	0	1	1	0	0
192	1	49	4	3	1	1	1	1	1	1	2	1	2	1	1	1	0	0	1	0	0	1	2	2	2	1	1	1	1	1	1	0	0	1	0	0	1	2	1	1	1	0	3	1	1	1	0	1
193	2	39	3	2	4	1	2	2	2	1	1	1	1	1	2															1	1	1	1	0	0	0	0	2	0	1	1	0	1	0	1	0	0	0
194	1	29	1	1	4	1	1	1	1	1	1	1	1	1	2															2													1	1	1	1	1	1
195	1	33	3	2	4	2	2	2	1	1	2	1	1	1	1	1	0	1	0	0	0	1	3	1	2	1	0	0	0	2													2	1	1	0	1	1
196	1	29	2	1	4	2	2	2	1	1	1	1	1	1	1	0	0	1	1	0	1	0	2	2	2	0	1	0	0	2													2	1	1	0	0	0
197	2	35	2	2	4	2	2	2	2	2	2	2	1	1	2															2													2	1	1	1	1	1
198	2	38	2	2	4	2	2	2	2	2	2	2	2	1	1	1	1	1	0	0	0	0	2	3	2	0	1	1	1	1	1	0	1	0	0	0	1	1					2	1	1	1	1	1
199	2	38	2	2	4	1	2	2	1	1	1	1	1	1	2															2													1	0	1	0	0	0
200	2	52	3	3	3	1	1	1	1	1	1	1	1	1	1	1	1	1	0	0	0	0	2	2	1					1	1	1	1	0	0	0	0	1					1	1	1	1	1	1
201	1	57	4	3	1	1	1	1	1	2	2	1	1	1	1	0	0	1	1	0	1	0	3	2	2	0	1	0	0	1	0	0	1	1	0	1	0	1					1	1	0	0	1	1
202	1	35	3	2	4	3	3	3	2	2	2	2	2	1	1	0	0	1	1	0	0	1	2	3	2	0	1	1	1	1	0	0	1	1	0	0	1	2	1	0	1	1	2	1	1	0	1	1
203	1	58	2	3	1	1	1	1	1	1	1	1	1	1	1	1	0	1	0	0	1	0	2	2	2	1	1	0	0	1	1	0	1	0	0	1	0	2	0	1	1	0	2	1	1	1	0	1
204	1	48	1	3	4	1	2	2	1	1	1	1	1	1	1	1	1	1	0	0	0	0	2	3	1					2													1	0	0	1	0	0
205	1	36	2	3	4	1	1	1	1	1	1	1	1	1	1	1	1	1	0	0	0	0	2	1	1					1	1	1	1	0	0	0	0	1					1	0	1	1	1	0
206	2	33	3	2	4	2	1	1	2	2	2	2	2	1	1	1	0	1	0	0	0	1	1	2	2	1	1	0	1	1	1	0	1	0	0	0	1	2	1	0	1	1	2	1	1	1	1	1
207	2	44	2	3	4	2	2	2	1	2	2	2	2	1	1	1	1	1	0	0	0	0	2	2	2	0	0	0	1	1	1	1	1	0	0	0	0	2	0	1	1	1	2	1	1	1	1	1
208	2	31	2	1	4	1	1	1	1	1	1	1	1	1	1	1	0	0	1	0	1	0	3	1	1					2													2	1	0	1	0	1
209	2	43	3	3	4	1	1	1	1	1	1	1	1	1	2															1	1	0	0	0	0	1	1	2	1	1	1	1	2	1	1	1	1	1
210	2	29	3	1	4	1	2	2	2	1	1	1	1	1	1	1	1	1	0	0	0	0	2	1	2	0	1	1	0	1	1	1	1	0	0	0	0	2	1	1	1	0	1	1	0	1	0	0
211	2	33	2	2	4	1	2	2	2	1	1	1	1	1	1	0	1	1	1	0	0	0	1	1	1					2													1	1	1	1	1	1
212	2	55	3	3	1	2	2	2	1	1	1	1	1	1	1	1	1	1	0	0	0	0	2	2	2	1	0	0	0	2													2	1	1	0	0	1
213	2	34	2	2	4	1	1	1	1	1	1	1	1	1	2															2													2	1	1	1	1	1
214	2	36	3	2	4	2	2	2	2	2	2	2	2	2	2															1	1	1	0	0	0	1	0	2	0	1	1	1	2	0	1	1	1	1
215	1	57	2	3	1	1	1	1	1	1	2	1	1	1	1	1	1	1	0	0	0	0	1	2	2	0	0	0	1	1	1	1	1	0	0	0	0	2	1	1	1	1	2	1	1	1	1	1
216	1	47	2	2	4	1	1	1	1	2	2	2	1	1	1	1	0	1	0	0	0	1	2	1	2	0	1	1	0	1	1	0	1	0	0	0	1	1					1	1	1	1	0	0
217	1	57	3	3	1	1	1	1	1	1	1	1	2	1	1	1	1	1	0	0	0	0	2	2	2	0	1	1	0	1	1	1	1	0	0	0	0	2	1	1	1	0	2	0	0	1	1	1
218	2	32	2	1	4	1	1	1	2	2	2	2	1	1	2															1	1	1	1	0	0	0	0	2	1	0	1	0	2	1	1	1	1	1
219	2	28	3	1	4	1	1	1	1	1	2	1	2	1	1	0	0	1	1	0	0	1	2	2	1					2													2	1	0	0	1	1
220	2	29	3	1	4	2	2	2	2	2	2	2	2	1	2															2													2	1	1	1	1	1
221	2	38	3	2	4	2	2	2	1	1	1	1	1	1	1	1	0	1	0	0	1	0	2	2	1					1	1	0	1	0	0	1	0	1					2	1	0	1	1	1
222	2	34	3	2	4	1	1	1	1	1	1	1	1	1	2															2													1	1	1	1	1	1
223	2	38	3	2	4	2	1	1	1	2	2	2	1	1	2															1	1	0	1	0	0	0	1	1					2	1	1	1	0	0
224	2	31	3	1	4	2	2	2	1	1	1	1	1	1	2															2													2	1	1	1	1	1
225	2	29	3	1	4	2	2	2	1	1	1	1	1	1	2															2													1	1	1	0	0	1
226	2	35	2	2	3	1	1	1	2	2	2	2	1	1	2															2													2	1	1	0	0	0
227	1	52	2	3	1	2	2	2	1	2	2	2	2	1	1	1	1	1	0	0	0	0	2	1	2	0	1	0	1	1	1	0	1	1	0	0	0	2	1	1	1	1	2	0	1	1	0	1
228	1	30	3	2	4	1	1	1	1	1	1	1	1	1	2															2													1	1	0	0	0	0
229	1	36	2	2	4	1	1	1	1	1	2	1	1	1	1	1	0	1	1	0	0	0	3	2	2	0	0	0	1	1	0	0	1	1	1	0	0	1					2	1	1	1	1	1
230	2	48	2	3	4	1	2	2	1	1	1	1	1	1	1	1	1	1	0	0	0	0	2	1	2	0	1	0	0	1	1	1	1	0	0	0	0	2	1	0	0	0	1	1	1	0	0	0
231	2	29	3	1	4	1	3	3	3	1	1	1	1	1	2															2													2	1	1	1	1	1
232	2	39	2	3	4	1	3	3	2	2	2	2	2	1	1	1	1	1	0	0	0	0	2	1	2	1	1	1	0	2													2	1	1	1	0	1
233	2	33	3	2	4	1	1	1	1	1	1	1	1	1	1	1	0	1	1	0	0	0	2	1	1					2													1	1	0	0	0	0
234	2	35	2	2	4	1	3	3	2	1	1	1	1	1	1	1	1	1	0	0	0	0	2	1	1					1	1	1	1	0	0	0	0	1					1	1	1	1	0	0
235	2	42	2	3	4	1	1	1	1	1	2	1	1	1	1	1	1	1	0	0	0	0	2	2	1					1	0	0	0	1	0	1	1	1					2	1	1	1	1	1
236	1	27	3	1	4	2	2	2	2	2	2	2	2	1	1	1	0	1	1	0	0	0	2	2	1					2													2	1	1	1	1	1
237	2	43	3	3	4	1	1	1	1	1	1	1	1	1	1	0	0	1	1	0	1	0	1	2	1					2													1	1	1	0	1	0
238	1	29	2	1	4	1	1	1	1	1	1	1	1	1	1	1	1	1	0	0	0	0	4	1	1					2													2	1	1	1	1	1
239	1	57	1	3	3	2	2	2	1	2	2	1	1	1	2															2													3	0	0	0	0	1
240	2	37	3	2	4	1	1	1	1	1	1	1	1	1	1	1	0	1	0	0	1	0	2	1	1					2													1	1	1	0	0	0
241	2	34	3	1	4	1	1	1	1	1	1	1	1	1	1	0	0	1	1	0	1	0	1	1	1					1	1	0	1	0	0	1	0	1					1	1	0	0	1	1
242	2	34	2	2	4	1	2	2	2	1	1	1	1	1	2															1	1	1	1	0	0	0	0	1					1	0	1	0	1	0
243	1	40	3	3	1	1	2	2	2	3	3	3	2	1	1	1	0	1	0	1	0	0	2	1	2	0	0	1	1	2													2	0	1	0	0	1
244	1	43	4	3	1	1	1	1	1	1	2	1	1	1	1	1	0	1	0	0	0	1	2	1	1					1	0	0	1	0	0	1	1	1					1	1	1	0	0	1
245	2	39	2	3	3	1	1	1	1	1	1	1	1	1	1	0	0	1	1	0	1	0	2	1	1					1	0	0	1	1	0	1	0	1					1	1	0	0	1	1
246	1	53	2	3	4	1	1	1	1	1	1	1	1	1	1	0	0	1	1	0	1	0	1	1	1					1	1	0	1	1	0	0	0	1					1	1	0	0	1	1
247	2	40	3	3	4	1	1	1	1	1	2	1	1	1	1	1	1	1	0	0	0	0	1	2	1					1	1	1	1	0	0	0	0	1					1	1	0	0	0	1
248	1	53	2	3	4	1	1	1	1	1	1	1	1	1	1	1	0	1	0	0	1	0	1	1	1					1	1	0	1	1	0	0	0	1					1	1	0	1	0	1
249	2	31	3	1	4	2	2	2	2	1	2	2	1	1	2															2													2	1	1	1	1	1
250	1	30	2	1	4	1	2	2	2	1	1	1	1	1	2															2													1	0	0	1	1	1
251	1	44	2	3	1	1	1	1	1	1	1	1	1	1	1	1	0	1	0	0	0	1	2	1	1					2													2	0	0	0	1	0
252	2	32	3	1	4	1	2	2	2	1	1	1	1	1	1	1	0	1	0	0	1	0	1	1	1					1	1	0	1	1	0	0	0	1					1	1	1	1	1	1
253	1	45	2	3	3	1	1	1	1	1	2	1	1	1	1	1	0	1	1	0	0	0	3	1	2	0	1	0	0	2													2	1	1	1	1	1
254	1	40	3	3	4	1	2	2	2	1	1	1	1	1	1	1	0	1	1	0	0	0	2	2	2	1	0	0	0	1	0	1	1	1	0	0	0	2	1	1	1	0	2	0	1	1	1	0
255	1	46	3	3	1	1	1	1	1	2	2	2	1	1	1	1	0	1	0	0	0	1	3	2	2	1	1	0	1	2													2	1	0	1	1	0
256	2	29	2	1	4	1	1	1	1	1	2	1	1	1	2															2													2	1	1	1	0	1
257	2	41	3	3	3	2	2	2	1	1	1	1	1	1	2															2													2	0	1	1	1	0
258	2	59	2	3	1	1	1	1	1	1	2	1	1	1	2															2													2	0	0	1	1	1
259	1	37	3	2	4	2	2	2	1	1	1	1	1	1	1	0	0	1	1	0	1	0	2	2	2	0	1	1	0	1	1	0	0	1	0	1	0	2	1	1	1	0	1	1	1	1	1	1
260	1	36	3	2	4	1	1	1	1	1	1	1	1	1	1	1	1	1	0	0	0	0	2	1	1					1	1	1	1	0	0	0	0	1					1	1	1	1	1	1
261	1	30	2	1	4	2	2	2	2	2	2	2	2	1	2															2													2	1	1	1	1	1
262	2	36	3	2	4	1	1	1	1	1	1	1	1	1	1	1	1	1	0	0	0	0	2	2	2	0	1	1	0	1	1	1	1	0	0	0	0	1					1	1	1	1	0	0
263	1	34	3	2	4	1	1	1	2	2	2	2	2	2	2															2													1	1	1	1	0	0
264	1	30	2	2	4	1	1	1	2	2	2	1	1	1	1	1	0	1	0	0	1	0	2	1	1					1	1	1	1	0	0	0	0	1					1	0	1	1	1	0
265	2	40	3	3	4	1	1	1	1	1	1	1	1	1	2															1	0	0	1	1	0	1	0	1					1	0	0	0	0	1
266	1	41	3	3	1	1	1	1	1	1	1	1	1	1	1	1	1	1	0	0	0	0	2	1	1					1	1	1	1	0	0	0	0	1					1	1	0	1	0	1
267	1	42	4	3	1	1	1	1	1	1	2	1	1	1	1	0	1	1	0	0	1	0	2	1	1					1	1	0	1	0	0	1	0	1					2	1	0	1	0	1
268	2	38	3	2	4	1	1	1	1	1	1	1	1	1	1	1	0	1	1	0	0	0	2	2	1					1	1	0	1	0	0	1	0	1					2	1	1	0	0	1
269	2	45	2	3	1	1	1	1	1	1	1	1	1	1	1	0	0	1	1	0	1	0	1	1	2	0	1	0	0	1	0	0	1	1	0	1	0	2	0	0	1	1	2	1	1	1	1	1
270	1	34	3	2	4	1	1	1	1	1	1	1	1	1	2															2													2	1	1	1	1	1
271	1	37	3	2	4	1	2	2	2	1	1	1	1	1	1	1	1	1	0	0	0	0	2	1	2	0	1	0	0	1	1	1	1	0	0	0	0	2	1	1	1	0	2	1	1	1	1	1
272	1	52	2	3	3	1	2	2	2	1	2	1	1	1	1	1	1	0	1	0	0	0	3	1	2	0	0	0	1	1	1	1	0	1	0	0	0	2	1	0	0	0	2	1	0	1	0	1
273	1	44	2	2	4	1	2	2	2	1	2	1	1	1	1	0	1	1	1	0	0	0	2	1	2	0	0	1	0	1	0	1	1	1	0	0	0	2	0	1	1	1	2	1	1	1	0	0
274	1	20	3	1	4	1	1	1	1	1	1	1	1	1	1	1	0	1	0	0	1	0	1	2	1					1	1	1	0	0	0	1	0	1					1	0	0	1	1	1
275	1	37	2	2	4	1	1	1	1	1	1	1	1	1	1	1	0	1	0	0	0	1	2	2	2	0	1	1	1	1	1	1	0	0	0	0	1	2	1	1	1	0	2	1	1	1	1	1
276	1	35	3	2	4	2	1	1	1	1	2	1	1	1	2															1	1	0	1	1	0	0	0	1					1	1	1	1	1	1
277	1	59	1	1	4	3	2	2	2	1	1	1	1	1	1	0	0	0	0	1	1	1	1	1	2	0	0	1	0	1	0	0	0	0	1	1	1	2	0	0	1	0	2	1	1	1	1	1
278	2	39	3	2	4	2	2	2	2	1	1	1	1	1	2															2													3	1	1	1	1	1
279	2	34	2	2	4	1	1	1	1	1	1	1	1	1	1	1	1	1	0	0	0	0	2	1	1					1	1	1	1	0	0	0	0	1					1	0	0	0	0	1
280	2	41	2	3	4	2	2	2	2	2	2	2	2	1	1	1	1	1	0	0	0	0	2	2	2	0	0	1	0	2													2	0	1	0	0	1
281	2	33	3	2	4	1	1	1	1	1	1	1	1	1	1	1	0	1	0	0	0	1	2	2	2	0	1	0	1	2													2	1	1	1	1	1
282	2	34	2	2	4	1	1	1	1	1	1	1	1	1	1	1	0	1	1	0	0	0	2	2	2	1	0	1	1	2													2	1	1	1	1	1
283	2	43	3	3	4	1	1	1	1	1	2	1	1	1	1	1	0	1	0	0	0	1	2	2	2	0	0	1	0	1	1	0	1	0	0	0	1	2	1	1	0	1	2	1	1	1	1	1
284	1	38	3	3	1	1	1	1	1	1	2	1	1	1	1	1	0	1	0	0	0	1	2	2	2	1	1	1	0	2													1	1	1	1	0	1
285	1	50	2	2	4	1	1	1	1	1	1	1	1	1	2															2													3	0	1	0	0	0
286	2	28	3	1	4	2	2	2	1	1	1	1	1	1	2															2													2	1	0	1	1	1
287	2	28	2	1	4	1	1	1	1	1	1	1	1	1	2															2													1	1	0	1	0	0
288	2	32	3	1	4	2	2	2	1	1	2	1	1	1	1	1	1	1	0	0	0	0	2	2	1					2													2	1	1	1	0	0
289	1	39	2	3	1	1	1	1	1	1	1	1	1	1	1	1	1	1	0	0	0	0	2	2	1					1	1	1	1	0	0	0	0	1					1	0	0	1	0	0
290	1	35	3	2	4	1	1	1	1	2	2	1	1	1	1	0	0	1	1	0	1	0	1	2	2	0	0	1	1	1	0	0	1	1	0	1	0	2	1	0	0	1	2	0	1	0	0	1
291	1	29	3	1	4	1	1	1	2	1	1	1	1	1	1	0	1	1	1	0	0	0	1	2	1					1	0	1	1	1	0	0	0	1					1	1	0	0	0	0
292	2	37	3	2	4	1	1	1	1	1	2	1	1	1	1	1	0	0	0	0	1	1	2	2	2	1	0	1	0	1	1	0	0	0	0	1	1	2	1	0	0	1	2	1	1	1	0	1
293	1	25	2	1	4	2	2	2	1	1	1	1	1	1	2															2													1	1	0	1	1	1
294	1	36	3	2	4	1	1	1	1	1	1	1	1	1	1	0	1	1	1	0	0	0	2	2	1					1	0	0	1	1	0	0	1	1					1	0	0	1	1	0
295	2	30	3	2	4	1	2	2	2	1	2	1	1	1	1	1	1	1	0	0	0	0	2	1	1					1	1	1	1	0	0	0	0	1					1	0	1	0	1	1
296	2	50	2	3	1	1	2	2	2	1	1	1	1	1	1	1	0	1	1	0	0	0	2	1	1					1	1	0	1	0	0	0	1	1					2	1	1	1	1	1
297	1	59	2	3	1	1	2	2	2	1	1	1	1	1	1	1	0	1	1	0	0	0	3	1	2	0	1	1	0	1	0	0	1	1	0	0	1	2	1	0	0	1	1	1	0	1	0	0
298	1	40	3	3	1	1	1	1	1	1	1	1	1	1	1	1	0	1	0	1	0	0	2	1	1					1	1	0	1	0	1	0	0	1					1	0	0	1	0	1
299	2	36	2	2	4	2	1	1	2	2	2	3	2	1	1	1	1	1	0	0	0	0	2	2	2	1	1	0	1	1	1	1	1	0	0	0	0	2	1	1	1	1	2	1	1	1	0	0
300	1	52	4	3	3	1	1	1	1	1	1	1	1	1	1	1	1	1	0	0	0	0	2	1	1					1	1	0	1	0	0	0	1	1					1	1	1	0	1	0
301	2	30	2	1	4	2	2	2	1	1	2	1	1	1	2															2													1	1	1	1	0	1
302	2	33	3	2	4	1	1	1	1	1	2	1	1	1	1	1	0	1	0	0	0	1	3	2	2	0	1	1	0	2													3	1	1	1	1	1
303	1	40	3	2	4	1	2	2	2	1	1	1	1	1	2															2													1	0	1	0	0	1
304	2	43	2	2	4	1	2	2	2	1	1	1	1	1	1	1	1	1	0	0	0	0	2	1	1					2													2	1	1	1	0	1
305	2	38	3	2	4	1	2	2	2	1	2	2	1	1	1	1	1	1	0	0	0	0	1	2	1					1	1	1	1	0	0	0	0	2	1	0	1	0	2	1	1	1	1	1
306	1	48	2	3	4	1	1	1	1	1	1	1	1	1	1	1	1	1	0	0	0	0	2	2	1					2													1	1	1	0	0	0
307	1	32	3	2	4	2	2	2	2	2	2	1	1	1	2															2													2	1	1	1	0	0
308	1	24	2	1	4	1	1	1	1	1	1	1	1	1	2															2													1	1	0	0	0	1
309	2	28	3	1	4	2	1	1	1	1	1	1	1	1	1	1	0	1	0	0	1	0	2	1	1					2													1	0	1	1	0	1
310	1	41	2	3	4	3	3	3	3	1	1	1	1	1	2															2													2	1	1	1	1	1
311	2	34	2	2	4	1	1	1	1	1	1	1	1	1	1	0	0	1	0	0	1	1	2	1	1					1	1	0	0	0	0	1	1	1					1	1	1	1	1	1
312	1	44	3	3	3	1	1	1	1	1	1	1	1	1	1	1	1	1	0	0	0	0	2	2	1					1	1	1	1	0	0	0	0	1					1	1	1	1	1	1
313	2	33	3	2	4	1	3	3	3	1	1	1	1	1	1	1	0	1	0	0	0	1	2	1	1					1	1	0	1	0	0	0	1	1					1	1	0	0	1	1
314	1	34	2	2	4	1	1	1	1	1	2	2	1	1	2															1	1	0	1	0	0	1	0	2	0	1	1	0	2	1	0	0	1	1
315	2	33	3	2	4	1	1	1	1	1	1	1	1	1	1	1	1	1	0	0	0	0	1	1	1					1	1	1	1	0	0	0	0	1					1	1	1	1	1	1
316	2	33	2	2	4	2	2	2	1	1	1	1	1	1	2															2													2	1	1	1	1	0
317	2	49	2	3	3	2	3	3	2	2	2	2	2	2	1	1	0	1	0	0	0	1	2	2	2	1	1	0	1	1	1	0	1	0	0	0	1	2	1	1	0	1	3	1	1	1	0	1
318	1	32	4	2	4	3	3	3	2	2	2	2	2	2	2															1	1	0	1	0	0	0	1	2	1	1	1	1	3	1	1	1	1	1
319	2	40	3	3	4	1	1	1	2	2	2	2	1	1	1	1	0	1	0	0	0	1	2	2	2	0	1	0	1	1	1	0	1	0	0	0	1	2	1	0	0	0	2	1	1	1	0	0
320	2	53	2	3	1	2	2	2	1	1	2	1	2	1	1	1	0	1	0	0	0	1	2	2	2	1	1	0	0	1	1	0	1	0	0	0	1	2	1	1	1	1	3	1	1	1	0	0
321	1	54	2	3	1	1	1	1	1	1	1	1	1	1	1	1	0	1	1	0	0	0	2	1	2	0	1	0	1	1	1	0	1	1	0	0	0	2	1	0	1	1	2	1	0	0	1	1
322	2	34	3	2	4	1	1	1	2	2	3	3	2	1	2															2													2	1	1	1	1	1
323	1	35	3	2	4	1	2	2	1	2	2	1	1	1	2															2													1	1	0	1	1	1
324	2	45	2	3	2	1	1	1	1	1	1	1	1	1	2															2													1	1	1	1	1	1
325	2	35	3	2	4	1	1	1	2	2	2	2	2	1	1	1	1	0	1	0	0	0	4	3	2	0	1	1	0	2													3	1	1	1	1	1
326	1	55	2	3	4	1	2	2	1	1	2	1	1	1	1	1	1	1	0	0	0	0	3	2	1					1	1	1	1	0	0	0	0	1					1	1	1	1	1	1
327	1	50	2	3	1	1	1	1	1	1	1	1	1	1	1	1	1	0	1	0	0	0	2	2	1					1	1	1	1	0	0	0	0	1					1	1	0	0	0	0
328	2	38	3	2	3	2	1	1	1	1	1	1	1	1	1	0	1	1	1	0	0	0	2	1	1					1	0	0	1	1	0	1	0	1					1	1	1	1	1	1
329	2	52	3	3	1	1	1	1	1	1	2	1	1	1	1	1	1	1	0	0	0	0	3	1	2	0	1	1	0	1	1	1	1	0	0	0	0	2	1	0	1	1	2	0	1	1	1	0
330	1	30	3	2	4	2	2	2	2	2	2	2	2	1	2															1	0	0	1	0	1	1	0	2	0	1	1	0	2	0	1	1	0	0
331	1	42	3	3	1	1	1	1	1	1	3	2	1	1	1	1	0	1	0	0	0	1	3	1	2	1	1	1	1	1	1	0	1	0	0	0	1	2	1	1	1	1	2	1	1	1	1	1
332	2	55	2	3	1	1	1	1	1	1	1	1	1	1	1	0	0	1	0	0	1	1	3	2	1					2													1	0	1	1	0	1
333	1	52	1	2	1	1	1	1	1	1	1	1	1	1	1	1	1	1	0	0	0	0	4	3	1					2													1	1	1	1	1	1
334	2	45	2	3	1	1	2	2	1	2	2	1	1	1	2															2													1	1	1	1	0	1
335	2	54	3	3	1	1	1	1	1	2	2	2	1	1	1	1	0	1	0	0	1	0	3	1	1					1	1	0	1	0	0	1	0	1					1	1	1	1	0	0
336	2	32	3	2	4	1	1	1	1	1	1	1	1	1	2															2													2	1	1	0	1	1
337	1	48	2	3	1	1	1	1	1	1	1	1	1	1	1	1	0	0	0	0	1	1	4	2	2	1	1	1	1	1	1	0	0	0	0	1	1	1					1	1	1	1	1	1
338	2	52	2	3	1	1	1	1	2	2	2	2	1	1	1	0	0	1	1	0	1	0	3	2	2	0	1	0	1	2													2	1	1	1	1	1
339	1	56	2	3	1	1	1	1	1	1	1	1	1	1	1	1	1	1	0	0	0	0	3	2	2	1	1	1	0	1	1	1	0	1	0	0	0	2	1	1	1	0	2	1	1	1	1	1
340	2	31	4	2	4	2	2	2	1	1	2	2	1	1	2															2													2	0	0	0	1	1
341	1	56	2	3	1	1	1	1	1	1	2	1	1	1	1	1	1	1	0	0	0	0	2	3	1					1	1	1	1	0	0	0	0	2	1	0	1	0	2	0	0	1	1	1
342	1	39	2	3	4	1	2	2	1	1	2	1	2	1	1	0	0	1	1	0	1	0	2	1	2	0	1	0	0	1	1	0	1	0	0	0	1	1					2	0	1	1	0	1
343	2	34	3	2	4	1	2	2	1	1	1	2	1	1	1	1	0	1	0	0	1	0	2	1	2	1	1	0	0	2													2	1	0	0	0	1
344	1	45	2	2	4	1	1	1	1	1	1	1	1	1	1	1	0	1	0	0	0	1	3	1	1					2													1	1	1	1	1	1
345	1	33	2	1	4	1	1	1	2	2	2	2	2	1	1	1	0	1	0	0	1	0	1	3	2	0	0	0	1	1	1	1	1	0	0	0	0	1					2	1	0	0	0	0
346	1	31	2	1	4	1	1	1	1	1	1	1	1	1	1	1	1	1	0	0	0	0	3	1	1					1	1	0	1	1	0	0	0	1					1	1	1	1	1	1
347	2	32	2	2	4	3	3	3	1	1	3	1	1	1	2															2													2	1	1	1	1	1
348	2	40	3	3	1	1	1	1	1	1	1	1	1	1	1	1	0	1	0	0	0	1	2	3	2	0	0	1	0	2													2	0	1	0	0	1
349	2	43	3	2	3	1	1	1	2	2	2	2	2	1	1	1	0	1	1	0	0	0	2	2	2	0	1	1	1	1	0	0	1	1	0	0	1	2	0	1	0	1	2	0	1	0	0	1
350	2	30	3	1	4	2	2	2	1	1	1	1	1	1	2															2													1	1	1	1	1	1
351	1	41	3	3	1	1	1	1	1	1	2	2	1	1	1	1	0	0	1	0	0	1	2	1	2	0	1	0	0	1	1	0	1	0	0	0	1	2	0	1	1	0	2	1	0	0	0	0
352	2	48	2	3	1	1	1	1	1	1	1	1	1	1	1	1	0	1	0	0	1	0	1	1	1					1	1	0	1	0	0	1	0	1					1	0	1	0	0	0
353	1	55	2	3	4	2	2	2	1	1	2	1	1	1	1	1	0	1	0	0	1	0	3	1	2	0	1	1	0	2													2	1	0	0	0	1
354	1	40	2	3	1	1	1	1	1	1	2	1	2	1	1	1	0	0	0	0	1	1	2	2	2	0	1	1	0	1	1	1	0	0	0	0	1	2	0	1	1	0	2	1	1	0	0	0
355	2	55	2	3	1	1	1	1	2	1	2	1	1	1	2															2													2	1	1	1	1	1
356	1	48	3	3	1	1	2	2	2	1	1	1	1	1	1	1	0	0	1	0	0	1	2	1	2	1	1	1	0	1	1	0	0	1	0	0	1	2	1	1	0	0	2	1	1	1	1	1
357	2	58	2	3	1	1	1	1	2	2	2	2	2	1	2															2													2	1	1	1	1	1
358	2	53	2	3	4	1	2	2	2	1	1	1	1	1	1	1	0	1	0	0	0	1	2	1	1					2													2	1	1	1	1	1
359	2	51	2	3	1	1	2	2	2	1	2	1	1	1	2															2													2	1	0	0	1	1
360	2	47	2	3	3	1	2	2	2	1	1	1	1	1	1	1	0	1	1	0	0	0	2	2	1					1	1	0	1	1	0	0	0	1					1	1	0	1	1	1
361	1	54	2	3	1	1	1	1	1	1	2	2	2	1	1	1	1	1	0	0	0	0	3	1	2	0	0	0	0	1	1	1	1	0	0	0	0	2	1	1	0	0	1	1	1	1	1	1
362	1	40	3	2	1	1	1	1	2	2	3	3	2	1	1	1	1	1	0	0	0	0	2	3	2	0	1	0	0	1	1	1	1	0	0	0	0	2	0	1	1	0	2	0	1	0	0	1
363	1	43	3	3	1	1	1	1	1	2	2	2	1	1	1	1	0	1	0	0	0	1	3	2	2	0	0	1	0	1	1	1	1	0	0	0	0	2	1	1	1	0	2	1	1	1	1	1
364	2	36	3	2	1	2	2	2	1	1	1	1	1	1	2															2													1	0	0	1	1	1
365	2	32	2	2	4	1	1	1	1	1	1	1	1	1	1	1	1	0	0	0	0	1	1	2	1					2													2	1	1	1	1	1
366	2	53	2	3	1	1	1	1	1	1	1	1	1	1	1	1	1	1	0	0	0	0	3	2	1					2													2	1	1	1	1	1
367	1	52	2	2	1	1	2	2	1	1	2	1	1	1	1	1	1	1	0	0	0	0	2	1	2	1	1	1	0	1	1	1	1	0	0	0	0	1					1	1	1	1	1	1
368	1	40	3	2	1	1	1	1	1	1	1	1	1	2	2															2													2	0	1	0	0	1
369	2	25	3	1	4	3	2	2	2	2	2	2	2	1	2															2													3	1	1	1	1	1
370	2	32	3	2	4	2	3	3	1	1	2	1	1	1	2															2													2	1	0	0	0	0
371	2	32	2	2	4	1	1	1	1	1	1	1	1	1	1	1	1	0	0	0	1	0	1	1	1					1	1	1	0	0	0	1	0	1					1	1	1	0	0	1
372	1	38	3	3	1	1	1	1	1	1	2	2	1	1	1	1	0	1	0	0	1	0	2	3	2	0	1	1	0	1	1	0	0	1	0	1	0	2	1	0	0	0	2	1	0	0	1	0
373	1	28	3	1	4	2	2	2	2	2	2	2	2	1	2															2													2	1	1	1	1	1
374	2	41	3	3	4	2	2	2	1	1	1	2	2	1	1	1	0	0	1	0	0	1	1	2	2	0	0	0	1	1	0	0	1	0	0	1	1	2	1	1	1	1	2	0	0	1	1	1
375	1	40	2	3	1	1	2	2	1	1	1	1	1	1	1	1	0	1	0	0	0	1	4	2	1					2													1	1	1	0	1	0
376	2	50	2	3	4	2	1	1	1	1	1	1	1	1	2															2													1	1	1	1	1	1
377	2	40	3	1	4	1	1	1	1	1	1	1	1	1	1	0	0	1	1	1	0	0	1	1	1					2													1	1	1	1	0	0
378	2	30	2	2	4	1	1	1	1	2	2	1	1	1	2															2													2	1	1	1	1	1
379	1	27	3	1	4	2	2	2	1	1	2	2	1	1	2															2													2	0	0	0	0	1
380	2	27	3	1	4	2	2	2	1	1	1	1	1	1	2															2													2	1	0	1	0	0
381	2	31	2	2	4	1	1	1	1	1	1	1	1	1	1	1	1	1	0	0	0	0	2	1	1					1	1	1	1	0	0	0	0	1					1	0	0	0	0	1
382	1	30	2	1	4	2	3	3	1	1	2	1	1	1	2															2													2	0	0	1	1	1
383	1	36	3	2	4	2	1	1	1	2	2	2	1	1	1	1	0	0	0	0	1	1	1	2	2	1	0	0	0	2													2	0	1	0	0	0
384	2	50	1	2	4	2	3	3	1	1	1	1	1	1	2															2													2	1	1	1	1	1
385	2	30	3	2	4	3	3	3	1	1	1	1	1	1	2															2													3	0	1	0	0	1
386	2	27	3	1	4	3	2	2	1	1	2	1	2	1	2															2													1	1	1	1	1	1
387	2	40	3	2	4	2	2	2	1	1	1	1	1	1	2															2													2	1	1	1	1	1
388	1	40	2	1	4	1	1	1	1	1	1	1	1	1	1	1	0	0	0	1	1	0	1	1	1					1	1	1	0	0	1	0	0	1					1	1	1	1	1	1
389	2	32	3	2	4	1	1	1	1	1	1	1	1	1	1	1	0	1	1	0	0	0	2	1	1					2													1	1	1	1	1	1
390	1	29	3	2	4	2	2	2	1	1	1	1	1	1	1	1	1	1	0	0	0	0	2	2	2	1	1	0	0	1	0	0	1	1	1	0	0	2	1	0	1	0	2	0	0	1	1	0
391	2	29	2	1	4	1	1	1	1	1	1	1	1	1	1	0	0	1	1	0	1	0	3	1	1					1	0	0	1	1	0	1	0	1					1	1	1	0	0	0
392	2	37	2	3	1	1	1	1	1	1	1	1	1	1	1	1	1	0	0	0	0	1	2	1	1					1	1	1	0	0	0	0	1	1					2	0	1	1	0	1
393	2	47	2	3	1	1	1	1	1	1	1	1	1	1	1	1	0	1	1	0	0	0	2	2	1					2													2	1	1	1	1	1
394	1	45	2	3	1	1	1	1	1	1	2	1	1	1	1	1	0	1	1	0	0	0	3	1	2	0	1	1	0	1	1	1	1	0	0	0	0	2	1	1	0	1	2	1	1	1	0	1
395	2	21	3	2	4	2	2	2	1	2	2	1	2	1	2															2													2	1	1	0	0	0
396	1	54	2	3	1	1	2	2	3	3	3	1	1	1	1	1	0	1	1	0	0	0	2	3	2	1	1	0	1	1	1	1	0	1	0	0	0	2	1	0	1	1	2	1	1	0	0	1
397	2	58	2	3	1	1	1	1	2	2	2	2	2	1	1	1	1	1	0	0	0	0	2	2	2	1	1	1	1	1	1	1	1	0	0	0	0	2	1	1	1	1	2	1	1	1	1	0
398	2	28	2	2	4	2	1	1	1	1	1	1	1	1	1	1	1	0	0	0	0	1	1	2	2	0	1	0	1	1	0	0	1	1	0	1	0	2	1	0	1	1	2	1	1	1	1	1
399	2	30	3	2	4	1	2	2	1	2	2	1	1	1	2															2													1	0	1	1	0	0
400	1	55	2	3	1	1	1	1	2	1	1	1	1	1	1	0	0	1	1	0	0	1	2	2	2	0	0	0	0	1	1	0	1	1	0	0	0	2	0	0	0	1	1	1	0	0	0	0
401	1	36	2	2	4	1	2	2	1	1	1	1	1	1	1	1	1	1	0	0	0	0	2	2	2	1	0	0	1	1	1	1	1	0	0	0	0	2	1	0	1	0	2	1	0	0	0	1
402	1	35	2	2	1	1	1	1	2	2	2	2	1	1	1	1	0	1	0	0	0	1	3	1	2	1	1	0	1	1	1	0	1	0	0	0	1	2	1	1	1	1	2	1	1	1	1	1
403	2	32	3	2	4	3	2	2	2	2	2	2	2	1	1	1	1	0	0	0	1	0	3	3	2	0	1	0	0	1	1	0	1	0	0	0	1	2	1	1	0	0	2	1	1	0	0	0
404	2	31	3	2	4	1	1	1	1	1	1	1	1	1	2															2													2	1	1	1	1	1
405	1	42	3	3	3	1	1	1	1	1	2	2	1	1	1	1	0	1	0	0	0	1	2	2	2	1	0	1	1	1	1	1	1	0	0	0	0	2	1	1	1	1	2	1	1	1	1	1
406	2	49	3	3	1	1	1	1	1	1	2	1	1	1	1	1	1	0	0	0	0	1	2	2	2	0	0	0	1	2													2	1	1	1	0	0
407	1	48	2	3	3	1	1	1	1	1	1	1	1	1	1	1	0	1	1	0	0	0	2	1	2	0	1	0	1	1	1	0	1	1	0	0	0	1					1	1	1	1	1	1
408	2	43	3	3	1	1	1	1	1	1	1	1	1	1	1	1	0	1	0	0	0	1	2	2	2	0	0	0	1	1	1	0	1	0	0	0	1	2	0	0	1	0	1	0	1	0	1	0
409	2	26	2	1	4	1	3	3	3	1	1	1	1	1	2															2													1	1	0	0	0	1
410	2	42	3	3	3	1	2	2	2	1	1	1	1	1	1	1	1	1	0	0	0	0	2	1	1					1	1	1	1	0	0	0	0	1					1	1	1	1	1	1
411	2	28	3	1	4	1	2	2	2	1	1	1	1	1	2															1	1	0	1	0	0	0	1	2	0	0	0	1	1	1	0	0	0	0
412	1	56	2	3	1	1	1	1	1	1	1	1	1	1	1	1	0	1	0	0	1	0	2	1	2	0	0	0	0	1	0	0	1	1	0	1	0	2	0	1	0	0	2	1	1	0	0	1
413	2	49	2	2	4	1	1	1	1	1	2	1	1	1	1	1	0	1	1	0	0	0	2	1	1					1	1	0	1	1	0	0	0	1					1	0	1	0	1	0
414	1	39	3	3	1	1	1	1	1	1	1	1	1	1	2															2													2	1	1	1	1	1
415	2	35	3	2	4	1	1	1	1	1	1	1	1	1	2															1	1	1	1	0	0	0	0	1					1	1	1	0	1	0
416	1	46	2	3	4	2	2	2	1	1	1	1	1	1	1	0	1	1	0	0	0	1	2	2	1					2													1	0	0	0	0	1
417	2	41	4	3	1	1	1	1	1	1	2	1	1	1	1	1	0	1	0	0	0	1	2	2	2	0	1	0	1	1	1	0	1	0	0	0	1	2	1	1	1	1	2	0	1	0	1	1
418	2	28	3	1	4	2	2	2	2	2	2	2	2	1	2															2													2	1	1	1	1	1
419	1	33	1	1	4	1	2	2	1	1	1	1	1	1	2															2													3	1	1	1	1	1
420	2	34	2	2	4	2	2	2	1	1	1	1	1	1	1	1	1	1	0	0	0	0	2	1	1					2													1	0	0	1	0	1
421	2	55	2	3	3	1	1	1	1	1	1	1	1	1	1	1	1	1	0	0	0	0	2	1	1					1	1	1	1	0	0	0	0	1					1	1	1	1	1	1
422	1	30	2	1	4	2	3	3	1	1	2	1	1	1	2															2													1	0	0	0	0	1
423	1	37	4	2	4	1	1	1	1	1	1	1	1	1	1	0	1	1	1	0	0	0	1	1	1					1	1	0	0	0	0	1	1	1					1	1	1	0	0	1
424	1	39	3	3	3	1	1	1	2	1	2	2	1	1	1	1	0	1	0	0	0	1	3	1	2	0	1	0	0	1	0	1	1	0	0	0	1	2	1	0	0	0	2	1	0	1	0	1
425	2	30	2	2	4	1	2	2	2	2	2	2	2	1	2															2													2	0	1	0	0	1
426	1	54	2	3	1	1	1	1	1	1	1	1	1	1	1	1	0	1	0	0	0	1	2	1	1					1	1	0	1	0	0	0	1	1					1	1	1	1	1	1
427	2	39	3	3	1	1	1	1	1	1	1	1	1	1	1	1	0	1	0	0	0	1	2	1	1					1	1	1	1	0	0	0	0	1					1	1	1	1	1	1
428	2	25	1	1	4	1	1	1	2	1	1	1	1	1	1	1	1	1	0	0	0	0	3	1	1					1	1	1	1	0	0	0	0	1					1	1	1	1	1	1
429	2	25	2	1	4	2	3	3	3	1	2	1	1	1	2															2													1	0	0	0	0	0
430	2	45	2	3	2	1	3	3	3	1	1	1	1	1	1	1	0	1	1	0	0	0	3	1	2	0	0	1	1	2													2	0	0	0	0	1
431	1	41	4	3	1	2	1	1	1	1	2	1	1	1	1	1	1	1	0	0	0	0	2	2	2	1	1	1	1	2													2	1	1	1	1	1
432	2	30	3	1	4	1	1	1	1	1	2	2	1	1	1	1	0	1	0	0	0	1	2	1	2	0	0	0	1	1	1	0	0	0	0	1	1	2	0	0	1	1	1	1	1	0	0	0
433	2	47	3	3	1	1	1	1	1	1	2	1	1	1	1	1	1	1	0	0	0	0	2	1	1					1	1	0	1	0	0	1	0	1					1	1	1	1	1	1
434	1	36	3	2	4	1	2	2	2	1	1	1	1	1	1	1	0	1	0	0	0	1	2	1	1					1	1	0	1	0	0	0	1	1					1	1	0	1	1	0
435	2	30	3	1	4	1	2	2	2	1	1	1	1	1	1	1	1	1	0	0	0	0	2	1	1					2													1	1	0	0	0	0
436	2	36	2	2	4	1	1	1	1	1	1	1	1	1	2															2													1	0	0	0	1	1
437	2	32	2	2	4	1	2	2	2	1	1	1	1	1	2															2													1	0	0	0	0	0
438	2	33	2	2	4	1	3	3	3	1	2	1	1	1	2															1	1	0	1	0	0	0	1	2	0	1	0	0	1	1	0	1	0	0
439	2	31	3	2	4	1	2	2	2	1	1	1	1	1	1	1	1	1	0	0	0	0	2	1	1					1	1	1	1	0	0	0	0	1					1	1	1	0	1	0
440	1	29	3	1	4	1	2	2	2	1	2	1	1	1	2															1	1	0	1	0	0	0	1	1					2	1	1	1	1	0
441	2	28	3	1	4	2	1	1	1	1	1	1	1	1	2															2													1	0	1	0	0	1
442	2	49	3	3	3	2	2	2	1	1	2	1	1	1	1	1	0	1	0	0	1	0	2	2	2	1	0	0	1	2													2	1	1	1	0	1
443	1	52	4	3	1	1	1	1	1	1	1	1	1	1	1	1	1	1	0	0	0	0	2	1	1					1	1	1	1	0	0	0	0	1					1	1	1	1	1	0
444	1	48	2	3	1	1	1	1	2	2	1	2	2	1	1	0	1	1	1	0	0	0	2	2	2	1	1	1	1	1	0	1	1	1	0	0	0	2	1	1	1	1	2	1	1	1	1	1
445	2	31	3	1	4	1	2	2	2	1	1	1	1	1	1	1	0	1	0	0	0	1	3	1	1					1	1	0	1	0	0	0	1	1					1	0	1	0	0	0
446	2	36	2	2	4	3	3	3	1	2	2	1	1	1	2															2													3	1	1	1	1	1
447	2	31	2	1	4	1	1	1	1	1	1	1	1	1	2															2													1	1	1	1	1	1
448	1	38	2	2	4	2	2	2	2	1	1	1	1	1	1	1	1	1	0	0	0	0	1	2	2	1	1	0	1	2													2	1	1	0	1	1
449	1	35	2	2	4	2	2	2	2	1	1	1	1	1	2															2													1	0	1	1	0	1
450	2	37	2	2	4	1	1	1	1	1	1	1	1	1	1	1	0	1	0	0	1	0	2	1	2	1	0	0	0	1	1	0	1	0	0	0	1	1					2	1	1	1	1	1
451	2	32	3	2	2	1	1	1	1	1	1	1	1	1	1	0	0	1	0	0	1	1	2	1	1					2													2	1	1	1	1	1
452	2	36	2	2	4	1	1	1	1	1	1	1	1	1	1	1	0	1	0	0	1	0	2	2	1					1	1	1	1	0	0	0	0	1					1	1	1	1	0	0
453	2	37	2	2	4	2	3	3	2	1	1	1	1	1	2															2													2	1	1	1	1	1
454	1	43	4	3	1	1	1	1	1	1	1	1	1	1	1	1	0	1	1	0	0	0	3	1	1					1	1	0	0	0	0	1	1	1					1	1	0	1	1	1
455	2	28	2	1	4	1	2	2	2	2	2	2	2	1	1	1	1	0	0	0	0	1	2	2	2	0	1	1	1	2													2	1	1	0	0	1
456	1	42	2	2	4	1	1	1	1	1	1	1	1	1	1	0	0	1	1	0	0	1	2	1	1					2													1	1	1	1	1	1
457	2	37	3	2	4	1	1	1	1	2	2	2	1	1	1	1	0	1	0	0	0	1	2	1	2	1	0	0	0	1	1	0	1	0	0	0	1	2	0	0	0	1	2	1	0	1	1	1
458	1	45	4	3	1	1	1	1	1	2	2	1	1	1	2															1	0	0	1	1	0	0	1	1					2	1	1	1	1	1
459	1	47	3	3	1	1	1	1	1	2	2	2	2	1	1	0	0	1	1	0	1	0	2	1	2	1	0	0	0	1	0	0	1	0	0	1	1	2	0	0	1	0	1	0	1	1	0	1
460	2	40	4	3	1	1	1	1	1	1	2	2	1	1	1	1	0	1	0	0	1	0	2	2	2	0	1	0	0	1	1	0	1	0	0	1	0	2	1	1	0	0	2	1	1	1	1	1
461	2	32	3	1	4	2	2	2	1	1	1	1	1	1	2															2													2	1	0	0	0	0
462	1	51	4	3	1	1	1	1	1	1	1	1	1	1	1	1	0	1	0	0	1	0	2	1	1					1	1	0	1	0	0	1	0	1					1	1	1	1	1	1
463	1	39	3	2	4	1	1	1	2	1	1	1	1	1	1	1	0	1	0	0	0	1	2	1	2	1	0	0	0	1	1	0	1	0	0	0	1	2	1	0	1	0	1	0	1	1	1	0
464	2	42	3	2	3	1	2	2	1	1	1	1	1	1	2															2													1	1	1	1	1	1
465	2	27	3	1	4	1	1	1	1	1	1	1	1	1	1	1	1	1	0	0	0	0	1	1	1					1	1	1	1	0	0	0	0	1					1	1	0	0	0	0
466	2	35	3	2	2	1	1	1	1	1	1	1	1	1	1	1	1	1	0	0	0	0	1	1	1					2													1	1	1	1	0	0
467	2	47	2	3	4	1	1	1	1	1	1	1	1	1	2															2													1	0	1	1	0	1
468	1	54	1	2	4	1	1	1	1	1	1	1	1	1	1	1	1	1	0	0	0	0	1	1	1					2													1	1	1	1	1	1
469	1	43	3	3	1	1	2	2	1	1	1	1	1	1	1	1	1	1	0	0	0	0	2	1	2	0	1	0	1	2													2	1	1	1	1	1
470	2	32	3	1	4	1	1	1	1	1	1	1	1	1	2															2													2	1	1	1	1	1
471	2	53	2	3	3	1	1	1	1	2	2	2	1	1	1	1	0	1	0	0	0	1	2	1	2	0	0	0	1	1	1	0	1	0	0	0	1	2	0	1	1	1	1	0	1	1	0	1
472	2	25	2	1	4	1	1	1	1	1	1	1	1	1	2															2													1	1	1	1	1	1
473	2	33	2	1	4	1	1	1	1	1	1	1	1	1	2															2													2	1	1	1	1	1
474	2	34	3	1	4	1	1	1	1	2	2	1	2	1	1	1	0	1	0	0	1	0	2	2	2	0	1	1	0	2													3	0	0	1	0	1
475	2	37	2	2	4	1	1	1	1	1	1	1	1	1	2															2													1	1	1	1	1	1
476	2	26	2	1	4	2	1	1	1	1	1	1	1	1	2															2													1	1	1	1	1	1
477	2	27	2	1	4	1	1	1	1	1	1	1	1	1	2															2													2	0	0	0	0	1
478	2	28	3	1	4	2	2	2	2	2	2	2	2	1	1	1	0	1	1	0	0	0	2	1	2	0	0	0	1	1	1	0	1	0	0	1	0	2	0	0	1	1	2	0	1	0	1	0
479	2	42	3	3	4	1	1	1	1	1	1	1	1	1	1	1	0	1	0	0	1	0	3	2	2	0	1	0	0	1	1	1	1	0	0	0	0	2	0	0	0	0	1	0	0	1	0	0
480	2	27	2	2	4	3	3	3	1	2	1	1	2	1	2															2													2	1	1	1	1	1
481	2	29	2	2	4	3	3	3	1	2	2	2	2	1	2															2													2	1	1	1	1	1
482	2	48	2	3	3	1	1	1	2	3	2	2	2	1	1	1	0	0	1	0	0	1	2	1	2	1	0	0	1	1	1	0	1	0	0	0	1	2	0	1	0	0	2	0	1	1	1	0
483	2	36	4	3	1	1	1	1	1	2	2	1	1	1	1	1	0	0	0	0	1	1	1	2	2	1	0	0	1	1	1	0	0	0	0	1	1	2	1	1	1	1	2	1	1	0	0	0
484	2	29	4	1	4	1	1	1	1	1	1	1	1	1	1	1	1	1	0	0	0	0	3	1	1					1	1	1	1	0	0	0	0	1					1	0	0	1	1	1
485	1	32	3	2	4	1	1	1	2	1	2	2	1	1	2															1	1	1	0	0	0	1	0	2	0	1	0	0	2	0	1	0	0	0
486	1	57	2	3	4	1	1	1	1	1	1	1	1	1	2															2													1	1	1	1	1	1
487	2	46	3	3	1	1	1	1	1	1	1	1	1	1	1	1	1	1	0	0	0	0	2	2	1					1	1	1	1	0	0	0	0	1					1	1	1	1	0	0
488	1	42	4	3	1	1	2	2	2	2	2	2	1	1	1	1	1	1	0	0	0	0	2	1	2	1	0	0	1	1	1	1	1	0	0	0	0	2	0	1	1	0	2	1	0	0	0	0
489	2	37	2	2	4	2	2	2	1	1	2	1	1	1	2															2													2	1	1	0	0	1
490	2	33	3	2	4	1	1	1	1	1	2	2	1	1	1	1	0	1	0	0	0	1	4	2	1					1	1	0	1	0	0	0	1	1					1	1	0	1	0	1
491	2	30	3	1	4	1	1	1	1	1	1	1	1	1	1	1	1	1	0	0	0	0	2	1	1					2													1	1	0	1	1	1
492	2	33	3	2	4	2	2	2	2	2	2	2	2	1	2															2													2	1	1	1	1	1
493	1	31	3	1	4	1	1	1	1	1	1	1	1	1	1	1	0	1	1	0	0	0	2	1	1					1	1	0	1	1	0	0	0	1					1	0	0	0	1	1
494	1	34	3	2	4	2	1	1	1	1	1	1	1	1	1	1	1	0	0	0	0	1	2	2	2	0	0	0	1	1	1	1	0	0	0	0	1	2	0	1	0	0	2	0	0	0	1	1
495	2	30	3	1	4	1	1	1	2	2	2	2	2	1	1	1	1	0	0	0	0	1	2	2	1					1	1	1	0	0	0	0	1	1					1	0	0	0	0	1
496	2	37	4	2	4	2	2	2	1	1	1	1	1	1	1	1	1	0	1	0	0	0	2	2	1					2													2	0	0	1	0	1
497	1	28	2	1	4	1	1	1	1	1	2	1	1	1	1	1	0	1	0	0	1	0	2	2	1					2													1	1	0	0	1	1
498	1	30	3	2	4	1	1	1	2	2	2	2	2	1	1	0	1	1	0	0	0	1	2	2	2	1	0	0	1	2													3	1	1	1	0	0
499	2	42	3	2	4	2	2	2	2	2	2	2	2	1	1	1	1	1	0	0	0	0	2	2	2	1	1	0	0	2													2	1	1	1	1	1
500	1	55	2	3	1	1	1	1	2	2	3	2	2	2	1	1	0	1	1	0	0	0	2	2	2	1	1	0	1	1	1	0	1	1	0	0	0	2	0	0	1	1	2	1	0	0	0	0
501	2	27	3	1	4	1	1	1	2	1	2	1	1	1	1	1	0	1	0	0	0	1	2	1	1					2													2	1	1	1	1	1
502	1	38	3	2	4	1	1	1	1	1	2	1	1	1	1	1	1	1	0	0	0	0	3	1	1					1	1	1	1	0	0	0	0	1					1	1	0	0	0	1
503	2	40	2	2	4	1	1	1	1	1	1	1	1	1	2															2													1	1	1	1	1	1
504	1	46	4	3	1	2	2	2	1	2	2	1	1	1	1	1	1	1	0	0	0	0	2	2	2	1	0	0	1	1	1	1	0	1	0	0	0	2	1	0	0	0	2	1	1	1	0	0
505	1	30	3	1	4	1	1	1	1	1	3	1	1	1	2															1	1	0	1	1	0	0	0	1					1	0	0	0	0	1
506	2	29	2	1	4	2	2	2	2	1	1	1	1	1	2															2													2	1	1	1	1	1
507	1	50	3	3	3	1	1	1	1	1	2	1	1	1	1	1	0	1	0	0	0	1	2	1	2	0	0	1	0	1	1	0	1	0	0	0	1	2	1	0	1	0	1	0	0	0	0	0
508	1	52	2	2	1	2	2	2	1	2	2	1	1	1	1	0	1	1	0	0	0	1	2	2	1					2													2	1	0	1	0	1
509	2	34	2	2	4	1	1	1	1	1	3	1	1	1	1	0	0	1	1	0	0	1	2	1	1					2													1	1	0	0	0	0
510	1	40	4	3	3	1	1	1	1	1	1	1	1	1	1	0	0	1	0	0	1	1	2	1	1					1	1	1	1	0	0	0	0	1					1	1	1	1	1	1
511	2	31	3	1	4	1	2	2	2	2	2	3	2	2	1	0	1	1	0	0	0	1	2	1	2	1	1	1	0	2													2	1	0	1	1	0
512	1	29	3	1	4	1	1	1	1	1	1	1	1	1	1	1	0	1	1	0	0	0	2	1	1					1	1	0	1	0	0	1	0	1					1	1	1	1	1	1
513	1	44	2	3	3	1	1	1	1	1	1	1	1	1	1	1	0	1	1	0	0	0	2	1	1					1	0	0	1	0	0	1	1	1					1	1	1	0	0	1
514	1	38	4	3	1	2	1	1	1	1	1	1	1	1	1	1	1	1	0	0	0	0	3	1	1					1	1	0	0	1	0	0	1	2	0	0	1	1	1	0	0	0	1	1
515	2	38	3	2	4	1	2	2	2	1	2	2	1	1	1	1	0	1	0	0	0	1	2	1	2	0	0	0	1	1	1	1	0	0	0	0	1	2	0	0	0	1	1	0	0	0	0	1
516	2	39	3	2	3	1	2	2	1	1	2	2	1	1	1	0	0	1	1	0	1	0	2	2	2	1	0	0	1	2													2	1	0	0	1	0
517	2	36	4	3	4	1	2	2	2	2	3	2	2	1	1	1	0	0	0	0	1	1	2	1	2	1	0	0	0	1	1	0	1	0	0	0	1	2	1	1	0	0	2	1	1	0	0	0
518	2	38	2	2	2	1	1	1	1	1	2	1	1	1	1	1	1	0	0	0	0	1	2	2	1					2													2	0	1	0	0	1
519	2	34	3	2	4	1	2	2	2	3	3	2	1	1	1	1	1	1	0	0	0	0	2	3	2	0	0	0	1	1	1	0	1	0	0	0	1	2	1	1	0	1	2	0	1	0	0	1
520	2	30	3	1	4	1	1	1	1	1	2	1	1	1	1	1	0	1	0	0	1	0	2	1	2	0	1	0	1	1	1	0	1	0	0	1	0	2	1	1	0	0	2	1	1	1	1	1
521	2	32	3	2	4	1	1	1	1	1	1	1	1	1	1	1	1	1	0	0	0	0	2	2	2	0	0	0	0	1	1	0	1	0	0	0	1	2	0	0	1	1	2	0	1	0	0	0
522	1	60	2	3	1	2	2	2	2	2	3	2	3	1	1	1	0	0	1	0	1	0	2	2	3	0	0	1	0	2													2	0	1	0	0	0
523	2	37	3	2	1	1	1	1	1	1	1	1	1	1	1	0	0	0	1	0	1	1	1	2	2	0	1	0	1	2													1	1	0	1	1	1
524	2	30	3	1	4	1	2	2	2	1	1	1	1	1	1	1	0	1	1	0	0	0	2	1	3	1	0	0	1	1	1	0	1	0	0	1	0	2	1	0	1	1	1	0	0	1	1	1
525	2	37	3	3	4	2	1	1	1	1	1	1	1	1	1	1	0	1	1	0	0	0	2	2	1					1	1	1	1	0	0	0	0	1					1	1	1	0	0	0
526	1	35	4	2	4	1	2	2	1	1	1	1	1	1	1	1	1	0	1	0	0	0	1	1	2	0	1	0	0	1	1	1	1	0	0	0	0	2	1	0	0	0	1	1	0	0	0	0
527	2	53	4	3	1	1	1	1	1	1	2	1	1	1	1	1	0	1	1	0	0	0	2	1	1					1	1	0	1	1	0	0	0	1					1	1	1	0	1	0
528	1	36	3	2	4	1	1	1	1	1	1	1	1	1	1	1	1	1	0	0	0	0	3	2	1					1	1	1	1	0	0	0	0	2	1	0	0	0	1	1	1	1	0	0
529	1	26	2	1	4	2	2	2	2	2	2	2	2	1	2															2													1	1	1	1	0	0
530	2	28	3	1	4	1	1	1	1	1	2	1	1	1	2															1	1	1	0	1	0	0	0	2	1	0	1	1	2	1	1	1	1	1
531	2	48	3	3	4	2	2	2	1	1	3	1	2	1	1	1	0	1	0	0	0	1	2	2	2	1	1	1	1	1	1	0	1	0	0	0	1	2	1	1	1	1	3	1	1	1	1	1
532	1	43	3	3	4	1	1	1	1	1	1	1	1	1	1	1	1	1	0	0	0	0	2	1	1					1	1	1	1	0	0	0	0	1					1	1	1	1	1	0
533	1	28	3	1	4	2	2	2	2	2	2	2	2	1	2															2													2	1	0	0	0	0
534	1	52	2	3	3	2	2	2	1	2	3	1	1	1	1	1	1	1	0	0	0	0	2	2	2	1	1	1	1	1	1	0	1	0	0	0	1	2	1	1	1	1	3	1	1	1	1	1
535	2	29	2	1	4	1	1	1	1	1	1	1	1	1	2															2													1	1	1	1	1	1
536	2	37	3	2	4	1	1	1	1	1	1	1	1	1	2															1	1	1	0	0	0	0	1	1					1	0	0	0	1	0
537	1	38	2	2	3	1	2	2	2	1	1	1	1	1	1	1	1	1	0	0	0	0	2	3	2	1	0	0	1	1	1	1	1	0	0	0	0	2	0	0	0	1	1	1	0	1	0	1
538	2	30	3	1	4	1	2	2	3	1	1	1	1	1	1	1	0	1	0	0	1	0	2	1	1					1	1	0	1	0	0	1	0	1					1	0	0	0	0	1
539	2	50	3	3	3	1	1	1	2	2	2	2	1	1	1	1	1	0	0	0	0	1	2	2	2	0	0	0	1	1	1	1	0	0	0	0	1	2	1	1	1	1	2	0	1	0	0	0
540	2	54	2	3	4	1	1	1	1	1	1	1	1	1	1	1	0	1	1	0	0	0	2	2	1					1	1	0	1	0	0	0	1	1					2	1	1	1	1	1
541	1	50	2	3	3	1	1	1	1	1	1	1	1	1	1	1	1	1	0	0	0	0	2	1	1					1	1	1	1	0	0	0	0	1					1	1	0	1	1	1
542	1	37	3	3	4	2	3	3	2	2	2	2	1	1	1	1	0	1	0	0	0	1	2	2	2	1	1	1	1	1	1	0	1	0	0	0	1	2	1	1	1	1	3	1	1	1	1	1
543	2	50	2	3	3	1	1	1	2	1	2	1	1	1	1	1	0	0	0	0	1	1	2	2	2	0	1	0	1	1	0	1	1	0	0	0	1	2	0	1	1	1	2	0	1	0	0	1
544	1	33	3	2	4	1	1	1	1	1	1	1	1	1	1	1	0	1	0	0	0	1	2	1	1					1	1	0	1	0	0	0	1	1					1	1	0	0	0	0
545	2	32	3	1	4	1	1	1	1	1	2	1	1	1	1	1	0	1	0	0	0	1	2	1	1					1	1	1	1	0	0	0	0	1					1	0	0	1	0	0
546	2	48	2	3	3	1	1	1	2	2	1	1	1	1	1	1	1	1	0	0	0	0	2	2	2	0	0	1	0	1	1	1	1	0	0	0	0	2	1	1	0	0	2	1	0	0	0	0
547	2	40	2	2	4	2	2	2	1	1	2	2	1	1	1	0	1	1	0	0	0	1	2	2	1					2													2	1	1	1	1	1
548	2	34	3	2	4	1	1	1	1	1	1	1	1	1	1	1	0	1	0	0	0	1	2	2	2	1	0	0	1	1	1	0	1	0	0	0	1	1					1	1	0	1	1	1
549	1	28	4	2	4	3	3	3	1	1	1	1	1	1	1	0	0	0	0	1	1	1	3	1	1					1	0	0	1	1	0	0	1	1					1	0	0	0	0	0
550	1	38	3	2	4	1	1	1	1	1	1	1	1	1	1	1	1	1	0	0	0	0	2	1	1					1	1	1	1	0	0	0	0	1					1	1	1	1	1	1
551	2	36	3	2	4	1	1	1	1	1	2	1	1	1	1	1	0	0	0	0	1	1	3	1	2	0	1	0	1	1	1	0	1	0	0	0	1	1					1	0	1	1	0	0
552	2	54	2	3	3	1	1	1	1	1	1	1	1	1	1	0	1	1	1	0	0	0	2	1	1					1	0	1	1	0	0	1	0	1					1	0	0	1	0	0
553	2	41	3	3	4	3	2	2	2	1	2	1	2	1	1	1	0	1	1	0	0	0	2	2	2	0	0	0	1	2													2	1	0	0	0	0
554	1	37	3	2	4	1	1	1	1	1	1	1	1	1	1	0	0	1	1	0	1	0	1	1	1					1	0	0	1	1	0	1	0	1					1	0	0	0	0	1
555	1	38	3	2	4	1	1	1	1	1	1	1	1	1	1	0	0	1	1	0	1	0	1	1	1					1	0	0	1	1	0	1	0	1					1	1	0	0	0	0
556	2	29	3	1	4	1	1	1	1	1	1	1	1	1	1	1	0	1	0	0	0	1	2	2	1					1	1	0	1	0	0	0	1	2	0	0	1	0	1	0	0	0	0	1
557	2	53	2	3	1	2	1	1	1	1	3	1	1	1	1	1	0	1	0	0	0	1	2	1	2	0	1	0	1	1	1	0	1	0	0	0	1	2	0	1	1	1	2	1	1	1	0	1
558	2	27	3	1	4	1	1	1	1	1	1	1	1	1	2															1	1	1	1	0	0	0	0	1					1	1	1	0	1	0
559	2	38	3	2	4	2	2	2	1	1	1	1	1	1	1	0	0	1	1	0	0	1	1	1	1					2													1	0	0	0	0	1
560	2	34	3	2	3	1	1	1	1	1	2	1	1	1	1	1	0	1	0	0	0	1	2	1	1					1	1	1	1	0	0	0	0	1					1	1	1	1	1	0
561	1	42	3	3	4	1	1	1	1	1	2	2	1	1	1	1	0	1	0	0	0	1	2	1	1					1	1	0	1	0	0	0	1	1					1	1	1	1	0	1
562	2	28	3	1	4	1	1	1	1	1	1	1	1	1	1	1	1	1	0	0	0	0	2	1	1					1	1	1	1	0	0	0	0	1					1	1	1	1	1	0
563	1	37	3	2	4	1	1	1	1	1	2	1	1	1	1	0	0	1	0	0	1	1	2	1	1					1	0	0	1	1	0	0	1	2	1	1	0	1	1	1	1	1	1	1
564	2	38	2	2	4	2	2	2	2	2	3	1	2	1	1	1	1	1	0	0	0	0	2	1	2	0	0	0	1	1	1	1	1	0	0	0	0	2	0	0	1	1	2	1	1	1	0	0
565	2	36	3	2	4	1	1	1	1	1	2	1	1	1	1	1	0	1	0	0	1	0	2	2	2	0	1	0	1	1	1	0	1	0	0	1	0	2	1	1	0	1	3	0	1	0	0	0
566	1	34	4	2	4	1	1	1	1	1	2	1	1	1	1	1	0	1	1	0	0	0	3	1	1					1	1	0	1	1	0	0	0	1					1	1	1	1	1	1
567	2	39	3	3	3	2	1	1	1	1	1	1	1	1	1	1	1	1	0	0	0	0	2	1	2	1	0	0	0	1	1	0	1	0	0	1	0	2	0	1	0	0	1	1	1	1	0	0
568	1	29	4	1	4	2	1	1	2	1	2	2	1	1	1	1	0	1	0	0	0	1	2	2	1					1	1	1	1	0	0	0	0	1					1	1	1	0	0	1
569	2	32	3	1	4	2	2	2	1	1	1	1	1	1	1	1	0	1	0	0	0	1	1	3	2	0	1	1	1	1	1	0	1	0	0	0	1	2	1	0	1	1	3	0	1	1	1	1
570	2	31	3	2	4	1	1	1	1	1	2	1	1	1	1	1	0	1	1	0	0	0	2	2	1					1	1	0	1	1	0	0	0	1					1	0	1	0	1	1
571	2	47	3	2	4	1	1	1	2	2	3	2	2	1	2															1	0	0	1	1	0	0	1	2	1	0	1	1	2	1	1	1	1	0
572	1	32	3	2	4	2	2	2	2	1	2	2	1	1	1	1	1	1	0	0	0	0	2	1	2	1	0	0	1	1	1	1	1	0	0	0	0	2	1	1	1	1	2	1	1	1	1	1
573	1	39	3	2	4	1	1	1	1	1	1	1	1	1	1	0	1	1	0	0	0	1	2	2	1					1	0	1	1	0	0	0	1	1					1	0	1	0	1	0
574	2	54	2	3	4	1	1	1	1	1	2	1	1	1	1	1	0	1	0	0	0	1	2	2	1					1	1	0	1	0	0	0	1	2	0	0	1	0	2	0	0	0	0	1
